# Supplementary material for: Comprehensive probiogenomics analysis of the commensal Escherichia coli CEC15 as a potential probiotic strain
Source: BMC Microbiol. 2023 Nov 27;23:364. doi: 10.1186/s12866-023-03112-4 (PMC10680302; doi:10.1186/s12866-023-03112-4)
Supplement: Supplementary file 1 — Additional file 1: Supplementary Table S1. Genomic Islands identified in the Escherichia coli strain CEC15 genome by Gipsy software. [file 12866_2023_3112_MOESM1_ESM.xlsx]

## Sheet: SUPPLEMENTARY TABLE S1
Supplementary Table S1. Genomic Islands identified in the E. coli strain CEC15 genome by Gipsy software.
Genomic Island	Start	End	Size (bp)	Number of CDS	CDS
Pathogenicity Island 1 (PAI 1)	734615	782803	48188	45	dTMP kinase, dTMP kinase, hypothetical protein, lipopolysaccharide biosynthesis protein, hypothetical protein, YtfJ family protein, LPS export ABC transporter permease LptF, LPS export ABC transporter permease LptG, aminotransferase class I/II-fold pyridoxal phosphate-dependent enzyme, acyl carrier protein, NAD-dependent epimerase/dehydratase family protein, fatty acyl-AMP ligase, protein YghO, t…
Pathogenicity Island 2 (PAI 2)	787131	854954	67823	70	hypothetical protein, IS3-like element IS2 family transposase, ATP-binding protein, hypothetical protein, AlpA family transcriptional regulator, Hha/YmoA family nucleoid-associated regulatory protein, hypothetical protein, inovirus Gp2 family protein, putative zinc ribbon protein, zinc-ribbon domain-containing protein, acetolactate synthase small subunit, DeoR family transcriptional regulator, ri…
Metabolic Island 1 (MI 1)	886274	893905	7631	7	transcriptional regulator DagR, PTS sugar transporter subunit IIA, PTS system mannose/fructose/N-acetylgalactosamine-transporter subunit IIB, PTS sugar transporter subunit IIC, PTS system mannose/fructose/sorbose family transporter subunit IID, D-glucosaminate-6-phosphate ammonia lyase, 2-dehydro-3-deoxy-phosphogluconate aldolase
Pathogenicity Island 3 (PAI 3)	1343218	1351018	7800	9	tyrosine-type recombinase/integrase, AlpA family phage regulatory protein, hypothetical protein, toprim domain-containing protein, ogr/Delta-like zinc finger family protein, hypothetical protein, helix-turn-helix transcriptional regulator, nucleoid-associated protein, RelA/SpoT domain-containing protein
Pathogenicity Island 4 (PAI 4)	1357545	1377552	20007	33	DNA adenine methylase, hypothetical protein, DUF4376 domain-containing protein, phage tail protein, tail fiber protein, phage tail protein, phage tail protein I, baseplate assembly protein, GPW/gp25 family protein, phage baseplate assembly protein V, abortive phage resistance protein, phage virion morphogenesis protein, phage tail protein, Rz1-like lysis system protein LysC, Rz-like lysis system …
Pathogenicity Island 5 (PAI 5)	1520353	1532205	11852	13	DNA-binding transcriptional regulator DsdC, response regulator inhibitor TorI, hypothetical protein, IS4 family transposase, hypothetical protein, YqaJ viral recombinase family protein, tail fiber assembly protein, sensor domain-containing diguanylate cyclase, alpha/beta hydrolase, hypothetical protein, iron-containing alcohol dehydrogenase, AraC family transcriptional regulator, prophage integra…
Pathogenicity Island 6 (PAI 6)	1880789	1895749	14960	14	dTDP-glucose 4,6-dehydratase, dTDP-4-dehydrorhamnose reductase, glucose-1-phosphate thymidylyltransferase RfbA, dTDP-4-dehydrorhamnose 3,5-epimerase, nucleotide sugar dehydrogenase, Gfo/Idh/MocA family oxidoreductase, acyltransferase, DegT/DnrJ/EryC1/StrS family aminotransferase, O180 family O-antigen flippase, O180 family O-antigen polymerase, UDP-N-acetylglucosamine 2-epimerase (non-hydrolyzing…
Pathogenicity Island 7 (PAI 7)	1914342	1924523	10181	22	site-specific integrase, AlpA family phage regulatory protein, hypothetical protein, ASCH domain-containing protein, eaa protein, DUF551 domain-containing protein, hypothetical protein, hypothetical protein, ead/Ea22-like family protein, IS66 family transposase, IS66 family insertion sequence element accessory protein TnpB, transposase, ead/Ea22-like family protein, hypothetical protein, hypothet…
Pathogenicity Island 8 (PAI 8)	1932586	1956943	24357	28	phage NinH family protein, serine/threonine protein phosphatase, antitermination protein, phage holin, lambda family, glycoside hydrolase family protein, lysis protein, hypothetical protein, DUF551 domain-containing protein, DUF2560 family protein, terminase, PBSX family phage terminase large subunit, portal protein, phage capsid protein, head protein, hypothetical protein, packaged DNA stabiliza…
Metabolic Island 2 (MI 2)	1960458	1978581	18123	23	EutP/PduV family microcompartment system protein, propanediol utilization microcompartment protein PduU, propanediol utilization microcompartment protein PduT, SLBB domain-containing protein, iron-containing alcohol dehydrogenase, CoA-acylating propionaldehyde dehydrogenase PduP, two-domain cob(I)yrinic acid a,c-diamide adenosyltransferase PduO, EutN/CcmL family microcompartment protein, microcom…
Metabolic Island 3 (MI 3)	2393383	2399662	6279	6	GntR family transcriptional regulator, PTS sugar transporter subunit IIB, PTS sugar transporter subunit IIC, PTS lactose/cellobiose transporter subunit IIA, carbohydrate porin, 6-phospho-beta-glucosidase
Pathogenicity Island 9 (PAI 9)	2808677	2817116	8439	7	site-specific integrase, tyrosine-type recombinase/integrase, hypothetical protein, WYL domain-containing protein, metallohydrolase, ThiF family adenylyltransferase, DNA polymerase V subunit UmuC
Pathogenicity Island 10 (PAI 10)	3709017	3746436	37419	43	flagellar motor stator protein MotA, FliA/WhiG family RNA polymerase sigma factor, flagellar basal body-associated FliL family protein, flagellar hook-length control protein FliK, flagellar protein FliT, flagellar export chaperone FliS, flagellar filament capping protein FliD, lateral flagellin LafA, winged helix-turn-helix domain-containing protein, flagellar hook-associated protein, flagellar h…
Pathogenicity Island 11 (PAI 11)	3769487	3806616	37129	29	type VI secretion system tip protein TssI/VgrG, hypothetical protein, hypothetical protein, TagF domain-containing protein, type VI secretion system membrane subunit TssM, hypothetical protein, hypothetical protein, type VI secretion system protein TssL long form, type VI secretion system baseplate subunit TssK, type VI secretion system lipoprotein TssJ, Hcp family type VI secretion system effect…
Pathogenicity Island 12 (PAI 12)	4131427	4141693	10266	8	HNH endonuclease, HNH endonuclease, nucleotidyl transferase AbiEii/AbiGii toxin family protein, DUF6088 family protein, DUF4942 domain-containing protein, type I restriction-modification system subunit M, restriction endonuclease subunit S, HsdR family type I site-specific deoxyribonuclease
Metabolic Island 4 (MI 4)	4203274	4213158	9884	8	TetR/AcrR family transcriptional regulator, 3-ketoacyl-ACP reductase, sugar phosphate isomerase/epimerase, enoyl-CoA hydratase/isomerase family protein, acyl CoA:acetate/3-ketoacid CoA transferase, FAD-binding protein, TRAP transporter small permease, TRAP transporter large permease
Pathogenicity Island 13 (PAI 13)	4287539	4310678	23139	14	autotransporter outer membrane beta-barrel domain-containing protein, helix-turn-helix transcriptional regulator, autotransporter outer membrane beta-barrel domain-containing protein, fimbrial protein, PefC/AfrB family outer membrane usher protein, fimbrial chaperone, fimbrial protein, fimbrial protein, fimbrial protein, helix-turn-helix domain-containing protein, peptidase domain-containing ABC …
Pathogenicity Island 14 (PAI 14)	4581282	4591587	10305	11	NadS family protein, type II toxin-antitoxin system RelE/ParE family toxin, alpha/beta hydrolase, fatty acid biosynthesis protein FabY, D-aminoacyl-tRNA deacylase, virulence factor BrkB family protein, glucose-1-phosphatase, aldose 1-epimerase, MFS transporter, MFS transporter, alcohol dehydrogenase catalytic domain-containing protein
Metabolic Island 5 (MI5)	4757673	4767092	9419	8	transcriptional antiterminator BglG, PTS beta-glucoside transporter subunit IIABC, 6-phospho-beta-glucosidase BglB, carbohydrate-specific porin BglH, esterase family protein, glucosamine-6-phosphate deaminase, PF03691 family colicin E2 tolerance protein CbrC, protein CbrB
