# Supplementary material for: Comprehensive probiogenomics analysis of the commensal Escherichia coli CEC15 as a potential probiotic strain
Source: BMC Microbiol. 2023 Nov 27;23:364. doi: 10.1186/s12866-023-03112-4 (PMC10680302; doi:10.1186/s12866-023-03112-4)
Supplement: Supplementary file 2 — Additional file 2: Supplementary Table S2. Prophages regions identified in the Escherichia coli strain CEC15 genome by PHASTER tool. [file 12866_2023_3112_MOESM2_ESM.xlsx]

## Sheet: SUPPLEMENTARY TABLE S2
Supplementary Table S2 Prophages regions identified in the Escherichia coli strain CEC15 genome by PHASTER tool.
Region	Region length (kb)	GC%	Region position		Number of CDS	Completeness	Most common phage	Phage family	CDS
			Start	End
1	6.6	52.6	804810	811503	7	Questionable	PHAGE_Escher_SH2026Stx1_NC_049919	Sepvirinae	LacI family DNA-binding transcriptional regulator, IS66-like element ISCro1 family transposase, IS66 family insertion sequence element accessory protein TnpB, IS66-like element accessory protein TnpA, transposase, IS66 family insertion sequence element accessory protein TnpB, IS66 family transposase
2	36	52.94	1343207	1379297	53	Intact	PHAGE_Ralsto_RsoM1USA_NC_049432	Myoviridae	tyrosine-type recombinase/integrase, AlpA family phage regulatory protein, hypothetical protein, toprim domain-containing protein, ogr/Delta-like zinc finger family protein, hypothetical protein, helix-turn-helix transcriptional regulator, nucleoid-associated protein, RelA/SpoT domain-containing protein, phage late control D family protein, phage tail protein, phage tail tape measure protein, GpE…
3	22.1	45.7	1520443	1542601	21	Incomplete	PHAGE_Shigel_Sf6_NC_005344	Podoviridae	DNA-binding transcriptional regulator DsdC, response regulator inhibitor TorI, hypothetical protein, IS4 family transposase, hypothetical protein, YqaJ viral recombinase family protein, tail fiber assembly protein, sensor domain-containing diguanylate cyclase, alpha/beta hydrolase, hypothetical protein, iron-containing alcohol dehydrogenase, AraC family transcriptional regulator, prophage integra…
4	48.7	47.39	1914128	1962901	74	Intact	PHAGE_Shigel_Sf6_NC_005344	Podoviridae	site-specific integrase, AlpA family phage regulatory protein, hypothetical protein, ASCH domain-containing protein, eaa protein, DUF551 domain-containing protein, hypothetical protein, hypothetical protein, ead/Ea22-like family protein, IS66 family transposase, IS66 family insertion sequence element accessory protein TnpB, transposase, ead/Ea22-like family protein, hypothetical protein, hypothet…
5	30.1	49.12	2583526	2613642	29	Intact	PHAGE_Entero_lambda_NC_001416	Siphoviridae	recombinase family protein, tail fiber assembly protein, prophage tail fiber N-terminal domain-containing protein, Ail/Lom family outer membrane beta-barrel protein, host specificity protein J, tail assembly protein, C40 family peptidase, phage minor tail protein L, phage tail protein, phage tail tape measure protein, protein YdaY, phage tail tube protein, phage tail terminator-like protein, HK97…
6	19.1	44.45	2613952	2633099	25	Incomplete	PHAGE_Shigel_POCJ13NC_025434	Podoviridae	cell envelope integrity protein TolA, DUF1133 family protein, DUF1364 domain-containing protein, DUF1367 family protein, S8 family peptidase, ATP-binding protein, DUF977 family protein, DUF1627 domain-containing protein, ATP-binding protein, hypothetical protein, toxin YdaT family protein, DNA-binding protein, helix-turn-helix domain-containing protein, hypothetical protein, YdaF family protein, …
