# Supplementary material for: Comprehensive probiogenomics analysis of the commensal Escherichia coli CEC15 as a potential probiotic strain
Source: BMC Microbiol. 2023 Nov 27;23:364. doi: 10.1186/s12866-023-03112-4 (PMC10680302; doi:10.1186/s12866-023-03112-4)
Supplement: Supplementary file 3 — Additional file 3: Supplementary Table S3. Genomic Islands identified in the Escherichia coli strain Nissle 1917 genome by Gipsy software [file 12866_2023_3112_MOESM3_ESM.xlsx]

## Sheet: SUPPLEMENTARY TABLE S3
Supplementary Table S3 . Genomic Islands identified in the Escherichia coli strain Nissle 1917 genome by Gipsy software.
Genomic Island	Start	End	Size (bp)	Number of CDS	CDS
Pathogenicity Island 1 (PAI 1)	42423	73314	30891	31	hypothetical protein, DUF2441 domain-containing protein, TIGR02646 family protein, hypothetical protein, AAA family ATPase, TA system toxin CbtA family protein, type IV toxin-antitoxin system YeeU family antitoxin, DNA repair protein RadC, DUF932 domain-containing protein, hypothetical protein, inovirus Gp2 family protein, AlpA family phage regulatory protein, hypothetical protein, 50S ribosome-b…
Metabolic Island 1 (MI 1)	147043	157219	10176	11	L-ribulose-5-phosphate 4-epimerase, L-ribulose-5-phosphate 3-epimerase, 3-keto-L-gulonate-6-phosphate decarboxylase UlaD, L-xylulokinase, 2,3-diketo-L-gulonate transporter substrate-binding protein YiaO, 2,3-diketo-L-gulonate transporter large permease YiaN, 2,3-diketo-L-gulonate TRAP transporter small permease YiaM, DUF4862 family protein, YhcH/YjgK/YiaL family protein, 3-dehydro-L-gulonate 2-de…
Pathogenicity Island 2 (PAI 2)	336229	345546	9317	9	fimbrial protein, fimbria/pilus periplasmic chaperone, fimbrial biogenesis usher protein, fimbrial protein, fimbrial protein, molecular chaperone, fimbrial protein, hypothetical protein, hypothetical protein
Pathogenicity Island 3 (PAI 3)	434814	451701	16887	17	bifunctional chitinase/lysozyme, bacterioferritin-associated ferredoxin, bacterioferritin, prepilin peptidase GspO, type II secretion system protein GspM, type II secretion system protein GspL, type II secretion system minor pseudopilin GspK, type II secretion system minor pseudopilin GspJ, type II secretion system minor pseudopilin GspI, type II secretion system minor pseudopilin GspH, type II s…
Metabolic Island 2 (MI 2)	497446	506127	8681	8	sugar kinase, DeoR/GlpR family DNA-binding transcription regulator, tagatose bisphosphate family class II aldolase, substrate-binding domain-containing protein, sugar ABC transporter ATP-binding protein, ABC transporter permease, sugar kinase, aldose 1-epimerase family protein
Metabolic Island 3 (MI 3)	746018	753814	7796	8	cell division protein FtsP, TRAP transporter large permease subunit, TRAP transporter small permease, TRAP transporter substrate-binding protein, Ldh family oxidoreductase, zinc-binding alcohol dehydrogenase family protein, mannitol dehydrogenase family protein, FCD domain-containing protein
Pathogenicity Island 4 (PAI 4)	779876	915435	135559	128	dTMP kinase, dTMP kinase, hypothetical protein, lipopolysaccharide biosynthesis protein, hypothetical protein, YtfJ family protein, LPS export ABC transporter permease LptF, LPS export ABC transporter permease LptG, aminotransferase class I/II-fold pyridoxal phosphate-dependent enzyme, acyl carrier protein, NAD-dependent epimerase/dehydratase family protein, fatty acyl-AMP ligase, protein YghO, t…
Pathogenicity Island 5 (PAI 5)	1065600	1076009	10409	9	SIS domain-containing protein, phosphoglycerate dehydrogenase, type VI secretion system ImpA family N-terminal domain-containing protein, type VI secretion system baseplate subunit TssE, type VI secretion system lipoprotein TssJ, type VI secretion system baseplate subunit TssG, type VI secretion system baseplate subunit TssF, type VI secretion system protein TssA, type VI secretion protein VasK
Pathogenicity Island 6 (PAI 6)	1080950	1098257	17307	13	hypothetical protein, PAAR domain-containing protein, hypothetical protein, hypothetical protein, type VI secretion system tip protein VgrG, type VI secretion system ATPase TssH, Hcp family type VI secretion system effector, OmpA family protein, type VI secretion system protein TssL, short form, type VI secretion system baseplate subunit TssK, type VI secretion system contractile sheath large sub…
Metabolic Island 4 (MI 4)	1171620	1179810	8190	8	flavodoxin family protein, MBL fold metallo-hydrolase, GntP family transporter, HPr family phosphocarrier protein, aldolase, four-carbon acid sugar kinase family protein, NAD(P)-dependent oxidoreductase, DNA-binding transcriptional repressor YgbI
Pathogenicity Island 7 (PAI 7)	1512485	1526069	13584	6	DNA-binding transcriptional regulator DsdC, tyrosine-type DNA invertase IpuB, tyrosine-type DNA invertase IpuA, LuxR C-terminal-related transcriptional regulator, phase-variable autotransporter adhesin UpaE, OmpH family outer membrane protein
Pathogenicity Island 8 (PAI 8)	1923945	1961808	37863	37	dynamin family protein, hypothetical protein, TonB-dependent receptor, ABC transporter substrate-binding protein, iron ABC transporter permease, ABC transporter ATP-binding protein, hypothetical protein, hypothetical protein, ATP-binding protein, IS21-like element IS100 family transposase, IS21-like element IS100kyp family helper ATPase IstB, IS21 family transposase, hypothetical protein, hypothe…
Pathogenicity Island 9 (PAI 9)	1965178	2019855	54677	22	IS3 family transposase, IS3 family transposase, colibactin biosynthesis phosphopantetheinyl transferase ClbA, colibactin biosynthesis LuxR family transcriptional regulator ClbR, colibactin hybrid non-ribosomal peptide synthetase/type I polyketide synthase ClbB, colibactin polyketide synthase ClbC, colibactin biosynthesis dehydrogenase ClbD, colibactin biosynthesis aminomalonyl-acyl carrier protei…
Pathogenicity Island 10 (PAI 10)	2031825	2088136	56311	39	nAD(+) hydrolase TcpC, siderophore yersiniabactin receptor FyuA, yersiniabactin biosynthesis salycil-AMP ligase YbtE, yersiniabactin biosynthesis thioesterase YbtT, yersiniabactin biosynthesis oxidoreductase YbtU, yersiniabactin polyketide synthase HMWP1, yersiniabactin non-ribosomal peptide synthetase HMWP2, yersiniabactin transcriptional regulator YbtA, yersiniabactin ABC transporter ATP-bindin…
Resistance Island 1 (RI 1)	2114204	2120904	6700	7	SMR family multidrug efflux protein EmrE, Raf kinase inhibitor-like protein YbcL, helix-turn-helix transcriptional regulator, porin OmpD, SOS response-associated peptidase, sulfurtransferase-like selenium metabolism protein YedF, selenium metabolism membrane protein YedE/FdhT
Pathogenicity Island 11 (PAI 11)	2174919	2195915	20996	34	site-specific integrase, excisionase family protein, 3'-5' exoribonuclease, DUF4222 domain-containing protein, DUF550 domain-containing protein, hypothetical protein, hypothetical protein, hypothetical protein, hypothetical protein, HD family hydrolase, recombination-associated protein RdgC, Clp protease, helix-turn-helix domain-containing protein, YdaS family helix-turn-helix protein, hypothetic…
Pathogenicity Island 12 (PAI 12)	2207987	2218858	10871	11	phage tail protein, phage minor tail protein L, C40 family peptidase, tail assembly protein, DUF1983 domain-containing protein, hypothetical protein, tail fiber protein, tail assembly chaperone, tail fiber assembly protein, DinI-like family protein, LexA family transcriptional regulator
Metabolic Island 5 (MI 5)	2519409	2525687	6278	6	GntR family transcriptional regulator, PTS sugar transporter subunit IIB, PTS sugar transporter subunit IIC, PTS lactose/cellobiose transporter subunit IIA, carbohydrate porin, 6-phospho-beta-glucosidase
Pathogenicity Island 13 (PAI 13)	2538033	2544614	6581	8	type II toxin-antitoxin system antitoxin HipB, type II toxin-antitoxin system serine/threonine protein kinase toxin HipA, acetylxylan esterase, LysR family transcriptional regulator, SDR family oxidoreductase, hypothetical protein, type 1 fimbrial major subunit FimA, fimbria/pilus periplasmic chaperone
Pathogenicity Island 14 (PAI 14)	2861307	2879674	18367	26	autotransporter outer membrane beta-barrel domain-containing protein, ATPase, hypothetical protein, hypothetical protein, glycine zipper domain-containing protein, YmgD family protein, autotransporter outer membrane beta-barrel domain-containing protein, protein YmgF, cyclic diguanylate phosphodiesterase, protein YmgC, biofilm/acid-resistance regulator AriR, two-component-system connector protein…
Pathogenicity Island 15 (PAI 15)	2898141	2903775	5634	8	terminase small subunit, hypothetical protein, TonB family protein, increased serum survival lipoprotein Iss, prophage lysis lipoprotein RzoD, lysozyme RrrD, phage lysis protein EssD, porin OmpC
Pathogenicity Island 16 (PAI 16)	3012813	3091008	78195	75	DUF4942 domain-containing protein, DUF957 domain-containing protein, DUF5983 family protein, TA system toxin CbtA family protein, type IV toxin-antitoxin system YeeU family antitoxin, antitoxin of toxin-antitoxin stability system, DUF987 domain-containing protein, RadC family protein, antirestriction protein, DUF932 domain-containing protein, DUF905 family protein, IrmA family protein, hypothetic…
Metabolic Island 6 (MI 6)	3106029	3118847	12818	15	hypothetical protein, galactarate dehydratase, DeoR family transcriptional regulator, class II D-tagatose-bisphosphate aldolase, non-catalytic subunit, SIS domain-containing protein, class II fructose-bisphosphate aldolase, PatB family C-S lyase, enterotoxin, hypothetical protein, inovirus-type Gp2 protein, YfjI family protein, hypothetical protein, AlpA family transcriptional regulator, IS1 fami…
Pathogenicity Island 17 (PAI 17)	3814723	3829015	14292	12	inverse autotransporter adhesin FdeC, aldo/keto reductase, aldo/keto reductase, LysR family transcriptional regulator, LysR family transcriptional regulator, alpha/beta hydrolase, NADH-dependent flavin oxidoreductase, hypothetical protein, type B 50S ribosomal protein L31, type B 50S ribosomal protein L36, protein YkgL, ECP biosynthesis operon DNA-binding transcriptional regulator EcpR
Pathogenicity Island 18 (PAI 18)	3875478	3899346	23868	12	TolC family protein, PapB/FocB family fimbrial expression transcriptional regulator, ISL3 family transposase, DUF4158 domain-containing protein, serine protease autotransporter toxin Pic, PapB/FocB family fimbrial expression transcriptional regulator, IS256-like element ISEc39 family transposase, hypothetical protein, adenylate cyclase, adhesin, hypothetical protein, contact-dependent inhibition …
Pathogenicity Island 19 (PAI 19)	3901462	3960749	59287	65	LacI family DNA-binding transcriptional regulator, PTS sugar transporter subunit IIA, PTS sugar transporter subunit IIB, PTS ascorbate transporter subunit IIC, transposase, aldose 1-epimerase family protein, L-fucose:H+ symporter permease, ribokinase, DeoR family transcriptional regulator, acetolactate synthase small subunit, hypothetical protein, CPBP family intramembrane metalloprotease, hypoth…
Pathogenicity Island 20 (PAI 20)	4296109	4343308	47199	50	ClbS/DfsB family four-helix bundle protein, ISL3-like element ISEc53 family transposase, type 1 fimbria switch DNA invertase FimB, N-acetylneuraminic acid outer membrane channel NanC, N-acetylneuraminate epimerase, sialate O-acetylesterase, HNH endonuclease, helicase YjhR, IS3-like element ISEc52 family transposase, hypothetical protein, YjhX family toxin, N-acetyltransferase, class I SAM-depende…
Pathogenicity Island 21 (PAI 21)	4347398	4375019	27621	32	hypothetical protein, hypothetical protein, helix-turn-helix domain-containing protein, Hha/YmoA family nucleoid-associated regulatory protein, hypothetical protein, inovirus Gp2 family protein, putative zinc ribbon protein, zinc-ribbon domain-containing protein, transposase, IS66 family insertion sequence element accessory protein TnpB, IS66 family transposase, esterase-like activity of phytase …
Metabolic Island 7 (MI 7)	4444993	4455564	10571	10	TetR/AcrR family transcriptional regulator, 3-ketoacyl-ACP reductase, sugar phosphate isomerase/epimerase, enoyl-CoA hydratase/isomerase family protein, acyl CoA:acetate/3-ketoacid CoA transferase, FAD-binding protein, MFS transporter, HipA domain-containing protein, HipA N-terminal domain-containing protein, helix-turn-helix transcriptional regulator
Metabolic Island 8 (MI 8)	4615856	4643121	27265	20	ATP-binding protein, sigma-54 dependent transcriptional regulator, Ldh family oxidoreductase, DASS family sodium-coupled anion symporter, succinate--CoA ligase subunit alpha, ADP-forming succinate--CoA ligase subunit beta, dihydrolipoyl dehydrogenase, 2-oxoglutarate dehydrogenase complex dihydrolipoyllysine-residue succinyltransferase, 2-oxoglutarate dehydrogenase E1 component, aromatic amino aci…
Metabolic Island 9 (MI 9)	4778194	4785984	7790	5	bifunctional UDP-sugar hydrolase/5'-nucleotidase, cytoplasmic protein, bifunctional UDP-sugar hydrolase/5'-nucleotidase, bifunctional UDP-sugar hydrolase/5'-nucleotidase, nucleoside-specific channel-forming protein Tsx
Pathogenicity Island 22 (PAI 22)	4834444	4847071	12627	14	hypothetical protein, NadS family protein, type II toxin-antitoxin system RelE/ParE family toxin, ISL3-like element ISEc53 family transposase, ClbS/DfsB family four-helix bundle protein, alpha/beta hydrolase, fatty acid biosynthesis protein FabY, D-aminoacyl-tRNA deacylase, virulence factor BrkB family protein, glucose-1-phosphatase, aldose 1-epimerase, MFS transporter, MFS transporter, alcohol d…
Metabolic Island 10 (MI 10)	4896442	4920013	23571	24	IclR family transcriptional regulator, 2-dehydro-3-deoxygalactonokinase, 2-dehydro-3-deoxy-6-phosphogalactonate aldolase, tripartite tricarboxylate transporter substrate binding protein, tripartite tricarboxylate transporter TctB family protein, tripartite tricarboxylate transporter permease, uridine phosphorylase, dienelactone hydrolase family protein, cysteine hydrolase, DUF2877 domain-containi…
