# Supplementary material for: Comprehensive probiogenomics analysis of the commensal Escherichia coli CEC15 as a potential probiotic strain
Source: BMC Microbiol. 2023 Nov 27;23:364. doi: 10.1186/s12866-023-03112-4 (PMC10680302; doi:10.1186/s12866-023-03112-4)
Supplement: Supplementary file 4 — Additional file 4: Supplementary Table S4. Prophages regions identified in the Escherichia coli strain Nissle1917 genome by PHASTER tool. [file 12866_2023_3112_MOESM4_ESM.xlsx]

## Sheet: SUPPLEMENTARY TABLE S4
Supplementary Table S4 Prophages regions identified in the Escherichia coli strain Nissle1917 genome by PHASTER tool.
Region	Region Length (kb)	GC %	Region Position		Number of CDS	Completeness	Most Common Phage	Phage Family	CDS
			Start	End
1	38,8	48,67	885783	924619	35	Questionable	PHAGE_Entero_P1_NC_005856	Myoviridae	transposase, serine protease autotransporter toxin Sat, hypothetical protein, ferric aerobactin receptor IutA, NADPH-dependent L-lysine N(6)-monooxygenase IucD, NIS family aerobactin synthetase IucC, N(6)-hydroxylysine O-acetyltransferase IucB, NIS family aerobactin synthetase IucA, MFS transporter, IS3 family transposase, hypothetical protein, helicase, DUF417 family protein, TetR/AcrR family tr…
2	11,2	49,69	1695985	1707242	20	Incomplete	PHAGE_Phage_Gifsy_1_NC_010392		hypothetical protein, terminase small subunit, phage head-tail connector protein, head decoration protein, major capsid protein, hypothetical protein, single-stranded DNA-binding protein, hypothetical protein, phage/plasmid primase, P4 family, DUF4222 domain-containing protein, hypothetical protein, hypothetical protein, hypothetical protein, hypothetical protein, host cell division inhibitor Icd…
3	52,8	51,4	2172962	2225827	71	Intact	PHAGE_Entero_c_1_NC_019706	Siphoviridae	carboxy-S-adenosyl-L-methionine synthase CmoA, MAPEG family protein, DUF72 domain-containing protein, site-specific integrase, excisionase family protein, 3'-5' exoribonuclease, DUF4222 domain-containing protein, DUF550 domain-containing protein, hypothetical protein, hypothetical protein, hypothetical protein, hypothetical protein, HD family hydrolase, recombination-associated protein RdgC, Clp …
4	39,8	50,93	2876974	2916860	54	Intact	PHAGE_Entero_lambda_NC_001416	Siphoviridae	hypothetical protein, hypothetical protein, prophage tail fiber N-terminal domain-containing protein, host specificity protein J, tail assembly protein, C40 family peptidase, phage minor tail protein L, phage tail protein, phage tail tape measure protein, phage tail assembly protein T, phage minor tail protein G, phage tail protein, phage minor tail U family protein, phage tail protein, head-tail…
5	44,6	50	3927479	3972165	49	Questionable	PHAGE_Escher_SH2026Stx1_NC_049919	Podoviridae	hypothetical protein, AlpA family transcriptional regulator, hypothetical protein, ATP-binding protein, hypothetical protein, hypothetical protein, ABC transporter ATP-binding protein, iron ABC transporter permease, ABC transporter substrate-binding protein, TonB-dependent receptor, hypothetical protein, hypothetical protein, site-specific integrase, hsdR, hypothetical protein, dynamin family pro…
6	25,2	51,07	4354345	4379619	28	Incomplete	PHAGE_Shigel_SfII_NC_021857	Myoviridae	transposase, IS66 family insertion sequence element accessory protein TnpB, IS66 family transposase, esterase-like activity of phytase family protein, IS3 family transposase, IS1 family transposase, protein YkiE, RNA polymerase sigma factor FecI, fec operon regulator FecR, Fe(3+) dicitrate transport protein FecA, Fe(3+) dicitrate ABC transporter substrate-binding protein FecB, iron-dicitrate ABC …
