# Supplementary material for: Comprehensive probiogenomics analysis of the commensal Escherichia coli CEC15 as a potential probiotic strain
Source: BMC Microbiol. 2023 Nov 27;23:364. doi: 10.1186/s12866-023-03112-4 (PMC10680302; doi:10.1186/s12866-023-03112-4)
Supplement: Supplementary file 5 — Additional file 5: Supplementary Table S5. Putative insertion sequence family predicted in Escherichia coli CEC15 genome using ISSaga tool. [file 12866_2023_3112_MOESM5_ESM.xlsx]

## Sheet: SUPPLEMENTARY TABLE S5
Supplementary Table S5 Putative insertion sequence family predicted in Escherichia coli CEC15 genome using ISSaga tool.
Locus tag	IS Family	Start	End	Strand
CEC15_00117	ISAs1	122934	124070	-
CEC15_00232	ISS66	253570	255183	-
CEC15_00233	ISS66	255561	255986	-
CEC15_00320	ISNCY ssgr ISPlu15	349209	350087	-
CEC15_00767	IS3 ssgr IS2	789067	789332	+
CEC15_00781	ISS66	802024	802308	+
CEC15_00790	ISS66	809087	809512	+
CEC15_00791	ISS66	809890	811500	+
CEC15_00930	ISS66	940308	941204	+
CEC15_01482	ISS66	1500054	1501667	-
CEC15_01483	ISS66	1501698	1502048	-
CEC15_01484	ISS66	1502045	1502470	-
CEC15_01555	ISNCY ssgr ISPlu15	1577385	1578275	+
CEC15_01611	ISNCY ssgr ISPlu15	1636550	1637452	-
CEC15_01857	ISS66	1918447	1920060	-
CEC15_01858	ISS66	1920091	1920441	-
CEC15_01859	ISS66	1920438	1920863	-
CEC15_03711	IS3 ssgr IS3	3798943	3799344	+
CEC15_03788	ISNCY ssgr ISPlu15	3881316	3882218	-
CEC15_03986	ISNCY ssgr ISPlu15	4098113	4099057	-
CEC15_04187	IS3 ssgr IS150	4309797	4310549	+
