# Supplementary material for: Comprehensive probiogenomics analysis of the commensal Escherichia coli CEC15 as a potential probiotic strain
Source: BMC Microbiol. 2023 Nov 27;23:364. doi: 10.1186/s12866-023-03112-4 (PMC10680302; doi:10.1186/s12866-023-03112-4)
Supplement: Supplementary file 6 — Additional file 6: Supplementary Table S6. Putative insertion sequence family predicted in Escherichia coli EcN genome using ISSaga tool. [file 12866_2023_3112_MOESM6_ESM.xlsx]

## Sheet: SUPPLEMENTARY TABLE S6
Supplementary Table S6 Putative insertion sequence family predicted in Escherichia coli EcN genome using ISSaga tool.
Locus tag	IS Family	Start	End	Strand
EcN_00336	ISNCY ssgr ISPlu15	365694	366287	-
EcN_00684	IS200/IS605	695049	696254	-
EcN_00685	IS200/IS605	696321	696719	+
EcN_00839	IS66	859464	861002	-
EcN_00840	IS66	860999	862099	-
EcN_00841	IS66	862477	862902	-
EcN_00853	IS3 ssgr IS2	872615	972980	+
EcN_00863	IS3 ssgr IS3	882293	883111	-
EcN_00864	IS3 ssgr IS3	883325	883627	+
EcN_00865	IS30	884500	885600	-
EcN_00867	IS3 ssgr IS3	885557	885925	-
EcN_00876	IS3 ssgr IS2	900441	901097	-
EcN_00882	ISL3	904422	905006	+
EcN_00884	IS3 ssgr IS51	905746	906072	+
EcN_00888	IS1	909279	909554	+
EcN_00890	IS1	911265	911642	-
EcN_01082	IS3 ssgr IS3	1120850	1121482	-
EcN_01588	ISNCY ssgr ISPlu15	1628343	1629269	-
EcN_01806	ISL3	1912833	1914053	+
EcN_01834	IS21	1936946	1937725	+
EcN_01839	IS110	1939849	1941045	-
EcN_01865	IS3 ssgr IS407	1966203	1966682	-
EcN_01866	IS3 ssgr IS407	1966787	1967053	-
EcN_02800	IS3 ssgr IS3	2912595	2912897	+
EcN_02928	IS66	3032008	3032190	+
EcN_02935	IS4 ssgr IS4	3040166	3040483	+
EcN_02943	IS630	3051836	3052861	+
EcN_02966	IS3 ssgr IS3	3074168	3074392	+
EcN_02969	ISL3	3079026	3079397	+
EcN_02975	IS21	3081954	3082643	+
EcN_03716	IS630	3867043	3867507	+
EcN_03724	ISL3	3877917	3878231	-
EcN_03740	IS66	3905781	3906035	-
EcN_03793	IS630	3954589	3955275	-
EcN_03794	IS110 ssgr IS1111	3955784	3956917	+
EcN_03795	IS66	3957027	3957977	-
EcN_03796	IS66	3957928	3958602	-
EcN_03797	IS66	3959026	3959244	-
EcN_03887	ISNCY ssgr ISPlu15	4050356	4051300	-
EcN_04094	ISNCY ssgr ISPlu15	4268321	4269277	-
EcN_04132	IS3 ssgr IS3	4305174	4305476	+
EcN_04157	IS3 ssgr IS3	4329555	4329857	+
EcN_04185	IS66	4354165	4354545	+
EcN_04186	IS66	4354939	4356324	+
EcN_04189	IS1	4358494	4358703	-
EcN_04199	IS3 ssgr IS3	4367926	4368168	-
EcN_04201	IS30	4368895	4370046	+
EcN_04631	ISL3	4836316	4837536	-
