# Supplementary material for: Comprehensive probiogenomics analysis of the commensal Escherichia coli CEC15 as a potential probiotic strain
Source: BMC Microbiol. 2023 Nov 27;23:364. doi: 10.1186/s12866-023-03112-4 (PMC10680302; doi:10.1186/s12866-023-03112-4)
Supplement: Supplementary file 9 — Additional file 9: Supplementaty Table S7. Genes involved in resistance to antibiotic mechanisms in Escherichia coli CEC15. [file 12866_2023_3112_MOESM9_ESM.xlsx]

## Sheet: SUPPLEMENTARY TABLE S7
Supplementaty Table S7. Genes involved in resistance to antibiotic mechanisms in E. coli CEC15.
Locus_tag	START	END	STRAND	GENE	COVERAGE	%COVERAGE	%IDENTITY	Distance to the nearest IS (Kb)	PRODUCT	RESISTANCE MECHANISM	RESISTANCE
CEC15_003987	4099524	4100756	+	mdtM	1-1233/1233	100	95.86	2.6	Multidrug resistance protein MdtM	antibiotic efflux	acridine_dye; fluoroquinolone; lincosamide; nucleoside; phenicol
CEC15_001604	1630376	1631344	-	pmrF	1-969/969	100	99.74	7.1	undecaprenyl-phosphate 4-deoxy-4-formamido-L-arabinose transferase	antibiotic target alteration	peptide
CEC15_001492	1510233	1513826	-	evgS	1-3594/3594	100	99.42	11.7	EvgS is a sensor protein that phosphorylates the regulatory protein EvgA. evgS corresponds to 1 locus in Pseudomonas aeruginosa PAO1 and 1 locus in Pseudomonas aeruginosa LESB58.	antibiotic efflux	fluoroquinolone; macrolide; penam; tetracycline
CEC15_001493	1513831	1514445	-	evgA	1-615/615	100	99.02	12.4	EvgA when phosphorylated is a positive regulator for efflux protein complexes emrKY and mdtEF. While usually phosphorylated in a EvgS dependent manner it can be phosphorylated in the absence of EvgS when overexpressed.	antibiotic efflux	fluoroquinolone; macrolide; penam; tetracycline
CEC15_001494	1514969	1516024	+	emrK	1-1056/1056	100	99.72	14	emrK is a membrane fusion protein that is a homolog of EmrA. Together with the inner membrane transporter EmrY and the outer membrane channel TolC it mediates multidrug efflux.	antibiotic efflux	tetracycline
CEC15_001495	1516024	1517562	+	emrY	1-1539/1539	100	99.74	15.5	emrY is a multidrug transport that moves substrates across the inner membrane of the Gram-negative E. coli. It is a homolog of emrB.	antibiotic efflux	tetracycline
CEC15_004199	4326751	4328394	+	eptA	1-1644/1644	100	99.39	18.6	PmrC mediates the modification of Lipid A by the addition of 4-amino-4-deoxy-L-arabinose (L-Ara4N) and phosphoethanolamine resulting in a less negative cell membrane and decreased binding of polymyxin B.	antibiotic target alteration	peptide
CEC15_000211	233589	234746	-	mdtE	1-1158/1158	100	99.66	22.4	MdtE is the membrane fusion protein of the MdtEF multidrug efflux complex. It shares 70% sequence similarity with AcrA.	antibiotic efflux	fluoroquinolone; macrolide; penam
CEC15_001828	1897403	1898569	+	ugd	1-1167/1167	100	95.29	22.7	PmrE is required for the synthesis and transfer of 4-amino-4-deoxy-L-arabinose (Ara4N) to Lipid A which allows gram-negative bacteria to resist the antimicrobial activity of cationic antimicrobial peptides and antibiotics such as polymyxin	antibiotic target alteration	peptide
CEC15_000210	230451	233564	-	mdtF	1-3114/3114	100	98.52	25.5	MdtF is the multidrug inner membrane transporter for the MdtEF-TolC efflux complex.	antibiotic efflux	fluoroquinolone; macrolide; penam
CEC15_000209	229360	230088	+	gadW	1-729/729	100	94.38	26.6	acid resistance transcriptional activator GadW	antibiotic efflux
CEC15_000208	228168	228992	+	gadX	1-825/825	100	97.94	27	GadX is an AraC-family regulator that promotes mdtEF expression to confer multidrug resistance.	antibiotic efflux	fluoroquinolone; macrolide; penam
CEC15_004226	4351051	4352082	+	mdtN	1-1032/1032	100	98.06	42.3	Multidrug resistance efflux pump. Could be involved in resistance to puromycin acriflavine and tetraphenylarsonium chloride.	antibiotic efflux	acridine_dye; nucleoside
CEC15_004227	4352082	4354133	+	mdtO	1-2052/2052	100	98.73	44.3	Multidrug resistance efflux pump. Could be involved in resistance to puromycin acriflavine and tetraphenylarsonium chloride	antibiotic efflux	acridine_dye; nucleoside
CEC15_004228	4354130	4355596	+	mdtP	1-1467/1467	100	98.23	45.8	Multidrug resistance efflux pump. Could be involved in resistance to puromycin acriflavine and tetraphenylarsonium chloride	antibiotic efflux	acridine_dye; nucleoside
CEC15_001432	1452680	1453984	-	ampC1	1-1305/1305	100	98.16	49		antibiotic inactivation	cephalosporin; penam
CEC15_004147	4260695	4261828	+	ampC	1-1134/1134	100	97.53	49.4	A class C ampC beta-lactamase (cephalosporinase) enzyme described in Escherichia coli shown clinically to confer resistance to penicillin-like and cephalosporin-class antibiotics.	antibiotic inactivation	cephalosporin; penam
CEC15_001645	1685713	1687356	+	yojI	1-1644/1644	100	97.87	50.8	microcin J25 efflux ABC transporter YojI	antibiotic efflux	peptide
CEC15_000370	401891	402523	-	CRP	1-633/633	100	99.21	53.3	CRP is a global regulator that represses MdtEF multidrug efflux pump expression.	antibiotic efflux	fluoroquinolone; macrolide; penam
CEC15_001778	1839367	1840614	-	mdtA	1-1248/1248	100	98.24	80.7	MdtA is the membrane fusion protein of the multidrug efflux complex mdtABC.	antibiotic efflux	aminocoumarin
CEC15_001401	1418468	1421581	-	acrD	1-3114/3114	100	98.81	83	AcrD is an aminoglycoside efflux pump expressed in E. coli. Its expression can be induced by indole and is regulated by baeRS and cpxAR.	antibiotic efflux	aminoglycoside
CEC15_001777	1836245	1839367	-	mdtB	1-3123/3123	100	99.33	83.8	MdtB is a transporter that forms a heteromultimer complex with MdtC to form a multidrug transporter. MdtBC is part of the MdtABC-TolC efflux complex.	antibiotic efflux	aminocoumarin
CEC15_001776	1833167	1836244	-	mdtC	1-3078/3078	100	98.28	86.8	multidrug efflux RND transporter permease subunit MdtC	antibiotic efflux	aminocoumarin
CEC15_001774	1830351	1831754	-	baeS	1-1404/1404	100	99.07	89.7	BaeS is a sensor kinase in the BaeSR regulatory system. While it phosphorylates BaeR to increase its activity BaeS is not necessary for overexpressed BaeR to confer resistance.	antibiotic efflux	aminocoumarin; aminoglycoside
CEC15_001773	1829632	1830354	-	baeR	1-723/723	100	98.06	90.4	BaeR is a response regulator that promotes the expression of MdtABC and AcrD efflux complexes.	antibiotic efflux	aminocoumarin; aminoglycoside
CEC15_000676	692350	693837	-	tolC	1-1488/1488	100	98.66	97.1	outer membrane channel protein TolC	antibiotic efflux	aminocoumarin; aminoglycoside; carbapenem; cephalosporin; cephamycin; fluoroquinolone; glycylcycline; macrolide; penam; penem; peptide; phenicol; rifamycin; tetracycline; triclosan
CEC15_001377	1396545	1397021	-	mphB	1-477/477	100	97.9	105	The mphB gene encodes for MPH(2')-II. This enzymes phosphorylates 14-membered and 16-membered macrolides. It phosphorylates macrolides in GTP- dependent manner at 2'-OH hydroxyl of desosamine sugar of macrolides.	antibiotic target alteration	macrolide
CEC15_000448	455242	458346	-	acrF	1-3105/3105	100	99	109	AcrF is a inner membrane transporter similar to AcrB.	antibiotic efflux	cephalosporin; cephamycin; fluoroquinolone; penam
CEC15_000449	458358	459515	-	acrE	1-1158/1158	100	98.88	110.3	AcrE is a membrane fusion protein similar to AcrA.	antibiotic efflux	cephalosporin; cephamycin; fluoroquinolone; penam
CEC15_000450	459914	460576	+	acrS	1-663/663	100	99.55	111.4	AcrS is a repressor of the AcrAB efflux complex and is associated with the expression of AcrEF. AcrS is believed to regulate a switch between AcrAB and AcrEF efflux.	antibiotic efflux	cephalosporin; cephamycin; fluoroquinolone; glycylcycline; penam; phenicol; rifamycin; tetracycline; triclosan
CEC15_000654	669172	669991	+	bacA	1-820/822	99.76	98.9	120.3	The bacA gene product (BacA) recycles undecaprenyl pyrophosphate during cell wall biosynthesis which confers resistance to bacitracin.	antibiotic target alteration	peptide
CEC15_003513	3594557	3595714	+	ampH	1-1158/1158	100	98.7	204	AmpH is a class C ampC-like beta-lactamase and penicillin-binding protein identified in Escherichia coli.	antibiotic inactivation	cephalosporin; penam
CEC15_001160	1181910	1183448	-	emrB	1-1539/1539	100	100	243	emrB is a translocase in the emrB -TolC efflux protein in E. coli. It recognizes substrates including carbonyl cyanide m-chlorophenylhydrazone (CCCP) nalidixic acid and thioloactomycin.	antibiotic efflux	fluoroquinolone
CEC15_001161	1183465	1184637	-	emrA	1-1173/1173	100	98.21	244	EmrA is a membrane fusion protein providing an efflux pathway with EmrB and TolC between the inner and outer membranes of E. coli a Gram-negative bacterium.	antibiotic efflux	fluoroquinolone
CEC15_001162	1184764	1185294	-	emrR	1-531/531	100	100	244.8	EmrR is a negative regulator for the EmrAB-TolC multidrug efflux pump in E. coli. Mutations lead to EmrAB-TolC overexpression.	antibiotic efflux	fluoroquinolone
CEC15_004405	4555821	4557194	+	cpxA	1-1374/1374	100	98.84	247.4	CpxA is a membrane-localized sensor kinase that is activated by envelope stress. It starts a kinase cascade that activates CpxR which promotes efflux complex expression.	antibiotic efflux	aminocoumarin; aminoglycoside
CEC15_003426	3506548	3509697	+	acrB	1-3150/3150	100	99.17	292.7	Protein subunit of AcrA-AcrB-TolC multidrug efflux complex. AcrB functions as a herterotrimer which forms the inner membrane component and is primarily responsible for substrate recognition and energy transduction by acting as a drug/proton antiporter.	antibiotic efflux	cephalosporin; fluoroquinolone; glycylcycline; penam; phenicol; rifamycin; tetracycline; triclosan
CEC15_003425	3505332	3506525	+	acrA	1-1194/1194	100	99.83	294	AcrA is a subunit of the AcrAB-TolC multidrug efflux system that in E. coli.	antibiotic efflux	cephalosporin; fluoroquinolone; glycylcycline; penam; phenicol; rifamycin; tetracycline; triclosan
CEC15_002371	2399912	2400295	-	marA	1-384/384	100	99.48	479.8	In the presence of antibiotic stress E. coli overexpresses the global activator protein MarA which besides inducing MDR efflux pump AcrAB also down- regulates synthesis of the porin OmpF.	antibiotic efflux, reduced permeability to antibiotic	carbapenem; cephalosporin; cephamycin; fluoroquinolone; glycylcycline; monobactam; penam; penem; phenicol; rifamycin; tetracycline; triclosan
CEC15_003231	3299454	3300126	+	kdpE	1-673/678	99.26	97.03	499.8	two-component system response regulator KdpE	antibiotic efflux	aminoglycoside
CEC15_003078	3138553	3139785	-	mdfA	1-1233/1233	100	97.49	660	Multidrug efflux pump in E. coli. This multidrug efflux system was originally identified as the Cmr/CmlA chloramphenicol exporter.	antibiotic efflux	benzalkonium_chloride; rhodamine; tetracycline
CEC15_003005	3054761	3056509	-	msbA	1-1749/1749	100	99.03	744.6	lipid A ABC transporter ATP-binding protein/permease MsbA	antibiotic efflux	nitroimidazole
CEC15_002702	2747737	2748150	+	H-NS	1-414/414	100	99.28	828	H-NS is a histone-like protein involved in global gene regulation in Gram-negative bacteria. It is a repressor of the membrane fusion protein genes acrE mdtE and emrK as well as nearby genes of many RND-type multidrug exporters.	antibiotic efflux	cephalosporin; cephamycin; fluoroquinolone; macrolide; penam; tetracycline
CEC15_002875	2917726	2918952	+	mdtG	1-1227/1227	100	99.19	881	The MdtG protein also named YceE appears to be a member of the major facilitator superfamily of transporters and it has been reported when overexpressed to increase fosfomycin and deoxycholate resistances. mdtG is a member of the marA-soxS-rob regulon.	antibiotic efflux	fosfomycin
CEC15_002863	2907887	2909095	+	mdtH	1-1209/1209	100	98.84	891	Multidrug resistance protein MdtH	antibiotic efflux	fluoroquinolone
