# Supplementary material for: Comprehensive probiogenomics analysis of the commensal Escherichia coli CEC15 as a potential probiotic strain
Source: BMC Microbiol. 2023 Nov 27;23:364. doi: 10.1186/s12866-023-03112-4 (PMC10680302; doi:10.1186/s12866-023-03112-4)
Supplement: Supplementary file 10 — Additional file 10: Supplementary Table S8. Genes involved in resistance to antibiotic mechanisms in Escherichia coli Nissle 1917. [file 12866_2023_3112_MOESM10_ESM.xlsx]

## Sheet: Supplementary Table S8
Supplementary Table S8. Genes involved in resistance to antibiotic mechanisms in E. coli Nissle 1917.
Locus_tag	START	END	STRAND	GENE	COVERAGE	%COVERAGE	%IDENTITY	Distance to the nearest IS (Kb)	PRODUCT	RESISTANCE MECHANISM	RESISTANCE
EcN_003518	3655349	3656542	+	acrA	1-1194/1194	100	99.16	212	AcrA is a subunit of the AcrAB-TolC multidrug efflux system that in E. coli.	antibiotic efflux	cephalosporin; fluoroquinolone; glycylcycline; penam; phenicol; rifamycin; tetracycline; triclosan
EcN_003519	3656565	3659714	+	acrB	1-3150/3150	100	98.64	210	Protein subunit of AcrA-AcrB-TolC multidrug efflux complex. AcrB functions as a herterotrimer which forms the inner membrane component and is primarily responsible for substrate recognition and energy transduction by acting as a drug/proton antiporter.	antibiotic efflux	cephalosporin; fluoroquinolone; glycylcycline; penam; phenicol; rifamycin; tetracycline; triclosan
EcN_001358	1411247	1414360	-	acrD	1-3114/3114	100	98.04	218	AcrD is an aminoglycoside efflux pump expressed in E. coli. Its expression can be induced by indole and is regulated by baeRS and cpxAR.	antibiotic efflux	aminoglycoside
EcN_000479	489800	490957	-	acrE	1-1158/1158	100	98.79	125	AcrE is a membrane fusion protein similar to AcrA.	antibiotic efflux	cephalosporin; cephamycin; fluoroquinolone; penam
EcN_000478	486684	489788	-	acrF	1-3105/3105	100	96.49	124	AcrF is a inner membrane transporter similar to AcrB.	antibiotic efflux	cephalosporin; cephamycin; fluoroquinolone; penam
EcN_000480	491356	492018	+	acrS	1-663/663	100	98.34	126	AcrS is a repressor of the AcrAB efflux complex and is associated with the expression of AcrEF. AcrS is believed to regulate a switch between AcrAB and AcrEF efflux.	antibiotic efflux	cephalosporin; cephamycin; fluoroquinolone; glycylcycline; penam; phenicol; rifamycin; tetracycline; triclosan
EcN_004331	4502526	4503659	+	ampC	1-1134/1134	100	98.15	134.7	A class C ampC beta-lactamase (cephalosporinase) enzyme described in Escherichia coli shown clinically to confer resistance to penicillin-like and cephalosporin-class antibiotics.	antibiotic inactivation	cephalosporin; penam
EcN_003606	3744575	3745732	+	ampH	1-1158/1158	100	97.5	122.7	AmpH is a class C ampC-like beta-lactamase and penicillin-binding protein identified in Escherichia coli.	antibiotic inactivation	cephalosporin; penam
EcN_000681	691883	692702	+	bacA	1-820/822	99.76	98.17	4.4	The bacA gene product (BacA) recycles undecaprenyl pyrophosphate during cell wall biosynthesis which confers resistance to bacitracin.	antibiotic target alteration	peptide
EcN_001736	1831204	1831925	-	baeR	1-722/723	99.86	96.81	82.8	BaeR is a response regulator that promotes the expression of MdtABC and AcrD efflux complexes.	antibiotic efflux	aminocoumarin; aminoglycoside
EcN_001737	1831922	1833325	-	baeS	1-1404/1404	100	90.53	82	BaeS is a sensor kinase in the BaeSR regulatory system. While it phosphorylates BaeR to increase its activity BaeS is not necessary for overexpressed BaeR to confer resistance.	antibiotic efflux	aminocoumarin; aminoglycoside
EcN_004609	4813188	4814561	+	cpxA	1-1374/1374	100	98.47	24.3	CpxA is a membrane-localized sensor kinase that is activated by envelope stress. It starts a kinase cascade that activates CpxR which promotes efflux complex expression.	antibiotic efflux	aminocoumarin; aminoglycoside
EcN_000386	418207	418839	-	CRP	1-633/633	100	99.21	53	CRP is a global regulator that represses MdtEF multidrug efflux pump expression.	antibiotic efflux	fluoroquinolone; macrolide; penam
EcN_001189	1228096	1229268	-	emrA	1-1173/1173	100	98.21	108.4	EmrA is a membrane fusion protein providing an efflux pathway with EmrB and TolC between the inner and outer membranes of E. coli a Gram-negative bacterium.	antibiotic efflux	fluoroquinolone
EcN_001188	1226541	1228079	-	emrB	1-1539/1539	100	96.95	107.2	emrB is a translocase in the emrB -TolC efflux protein in E. coli. It recognizes substrates including carbonyl cyanide m-chlorophenylhydrazone (CCCP) nalidixic acid and thioloactomycin.	antibiotic efflux	fluoroquinolone
EcN_001969	2114549	2114881	+	emrE	1-333/333	100	92.19	148	SMR family multidrug efflux protein EmrE	antibiotic efflux	macrolide
EcN_001450	1507101	1508156	+	emrK	1-1056/1056	100	97.73	122	emrK is a membrane fusion protein that is a homolog of EmrA. Together with the inner membrane transporter EmrY and the outer membrane channel TolC it mediates multidrug efflux.	antibiotic efflux	tetracycline
EcN_001190	1229395	1229925	-	emrR	1-531/531	100	98.68	109	EmrR is a negative regulator for the EmrAB-TolC multidrug efflux pump in E. coli. Mutations lead to EmrAB-TolC overexpression.	antibiotic efflux	fluoroquinolone
EcN_001451	1508156	1509694	+	emrY	1-1539/1539	100	97.73	121	emrY is a multidrug transport that moves substrates across the inner membrane of the Gram-negative E. coli. It is a homolog of emrB.	antibiotic efflux	tetracycline
EcN_004369	4543929	4545572	+	eptA	1-1644/1644	100	91.85	176.7	PmrC mediates the modification of Lipid A by the addition of 4-amino-4-deoxy-L-arabinose (L-Ara4N) and phosphoethanolamine resulting in a less negative cell membrane and decreased binding of polymyxin B.	antibiotic target alteration	peptide
EcN_001449	1505963	1506577	-	evgA	1-615/615	100	99.02	123	EvgA when phosphorylated is a positive regulator for efflux protein complexes emrKY and mdtEF. While usually phosphorylated in a EvgS dependent manner it can be phosphorylated in the absence of EvgS when overexpressed.	antibiotic efflux	fluoroquinolone; macrolide; penam; tetracycline
EcN_001448	1502365	1505958	-	evgS	1-3594/3594	100	96.19	126	EvgS is a sensor protein that phosphorylates the regulatory protein EvgA. evgS corresponds to 1 locus in Pseudomonas aeruginosa PAO1 and 1 locus in Pseudomonas aeruginosa LESB58.	antibiotic efflux	fluoroquinolone; macrolide; penam; tetracycline
EcN_000213	232984	233712	+	gadW	1-729/729	100	99.86	133.3	acid resistance transcriptional activator GadW	antibiotic efflux
EcN_000212	231791	232615	+	gadX	1-825/825	100	93.82	134.5	GadX is an AraC-family regulator that promotes mdtEF expression to confer multidrug resistance.	antibiotic efflux	fluoroquinolone; macrolide; penam
EcN_002652	2785691	2786104	+	H-NS	1-414/414	100	99.28	127	H-NS is a histone-like protein involved in global gene regulation in Gram-negative bacteria. It is a repressor of the membrane fusion protein genes acrE mdtE and emrK as well as nearby genes of many RND-type multidrug exporters.	antibiotic efflux	cephalosporin; cephamycin; fluoroquinolone; macrolide; penam; tetracycline
EcN_003324	3453802	3454474	+	kdpE	1-673/678	99.26	95.84	372	two-component system response regulator KdpE	antibiotic efflux	aminoglycoside
EcN_002410	2525937	2526320	-	marA	1-384/384	100	98.7	387	In the presence of antibiotic stress E. coli overexpresses the global activator protein MarA which besides inducing MDR efflux pump AcrAB also down- regulates synthesis of the porin OmpF.	antibiotic efflux, reduced permeability to antibiotic	carbapenem; cephalosporin; cephamycin; fluoroquinolone; glycylcycline; monobactam; penam; penem; phenicol; rifamycin; tetracycline; triclosan
EcN_003184	3310472	3311704	-	mdfA	1-1233/1233	100	96.59	229.7	Multidrug efflux pump in E. coli. This multidrug efflux system was originally identified as the Cmr/CmlA chloramphenicol exporter.	antibiotic efflux	benzalkonium_chloride; rhodamine; tetracycline
EcN_001741	1840938	1842185	-	mdtA	1-1248/1248	100	95.11	73	MdtA is the membrane fusion protein of the multidrug efflux complex mdtABC.	antibiotic efflux	aminocoumarin
EcN_001740	1837816	1840938	-	mdtB	1-3123/3123	100	96.29	76.3	MdtB is a transporter that forms a heteromultimer complex with MdtC to form a multidrug transporter. MdtBC is part of the MdtABC-TolC efflux complex.	antibiotic efflux	aminocoumarin
EcN_001739	1834738	1837815	-	mdtC	1-3078/3078	100	94.19	79.3		antibiotic efflux	aminocoumarin
EcN_000215	237213	238370	-	mdtE	1-1158/1158	100	98.62	129	MdtE is the membrane fusion protein of the MdtEF multidrug efflux complex. It shares 70% sequence similarity with AcrA.	antibiotic efflux	fluoroquinolone; macrolide; penam
EcN_000214	234075	237188	-	mdtF	1-3114/3114	100	97.33	132.2	MdtF is the multidrug inner membrane transporter for the MdtEF-TolC efflux complex.	antibiotic efflux	fluoroquinolone; macrolide; penam
EcN_002884	2995208	2996434	+	mdtG	1-1227/1227	100	98.21	36.9	The MdtG protein also named YceE appears to be a member of the major facilitator superfamily of transporters and it has been reported when overexpressed to increase fosfomycin and deoxycholate resistances. mdtG is a member of the marA-soxS-rob regulon.	antibiotic efflux	fosfomycin
EcN_002872	2985371	2986579	+	mdtH	1-1209/1209	100	98.26	46.8	Multidrug resistance protein MdtH	antibiotic efflux	fluoroquinolone
EcN_004095	4269744	4270976	+	mdtM	1-1233/1233	100	95.05	2.6	Multidrug resistance protein MdtM	antibiotic efflux	acridine_dye; fluoroquinolone; lincosamide; nucleoside; phenicol
EcN_004402	4574787	4575818	+	mdtN	1-1032/1032	100	95.74	207	Multidrug resistance efflux pump. Could be involved in resistance to puromycin acriflavine and tetraphenylarsonium chloride.	antibiotic efflux	acridine_dye; nucleoside
EcN_004403	4575818	4577869	+	mdtO	1-2052/2052	100	97.08	208.9	Multidrug resistance efflux pump. Could be involved in resistance to puromycin acriflavine and tetraphenylarsonium chloride	antibiotic efflux	acridine_dye; nucleoside
EcN_004404	4577866	4579332	+	mdtP	1-1467/1467	100	97.61	210.5	Multidrug resistance efflux pump. Could be involved in resistance to puromycin acriflavine and tetraphenylarsonium chloride	antibiotic efflux	acridine_dye; nucleoside
EcN_003114	3230426	3232174	-	msbA	1-1749/1749	100	98.06	150.2	lipid A ABC transporter ATP-binding protein/permease MsbA	antibiotic efflux	nitroimidazole
EcN_001548	1618305	1619273	-	pmrF	1-969/969	100	97.63	10.9	undecaprenyl-phosphate 4-deoxy-4-formamido-L-arabinose transferase	antibiotic target alteration	peptide
EcN_000707	720217	721704	-	tolC	1-1488/1488	100	97.98	25.4	outer membrane channel protein TolC	antibiotic efflux	aminocoumarin; aminoglycoside; carbapenem; cephalosporin; cephamycin; fluoroquinolone; glycylcycline; macrolide; penam; penem; peptide; phenicol; rifamycin; tetracycline; triclosan
EcN_001786	1895229	1896395	+	ugd	1-1167/1167	100	96.92	18.8	PmrE is required for the synthesis and transfer of 4-amino-4-deoxy-L-arabinose (Ara4N) to Lipid A which allows gram-negative bacteria to resist the antimicrobial activity of cationic antimicrobial peptides and antibiotics such as polymyxin	antibiotic target alteration	peptide
EcN_001589	1677168	1678811	+	yojI	1-1644/1644	100	98.05	50.5	microcin J25 efflux ABC transporter YojI	antibiotic efflux	peptide
