# Supplementary material for: Comprehensive probiogenomics analysis of the commensal Escherichia coli CEC15 as a potential probiotic strain
Source: BMC Microbiol. 2023 Nov 27;23:364. doi: 10.1186/s12866-023-03112-4 (PMC10680302; doi:10.1186/s12866-023-03112-4)
Supplement: Supplementary file 11 — Additional file 11: Supplementary Table S9. Metabolic profilling [file 12866_2023_3112_MOESM11_ESM.xlsx]

## Sheet: SUPPLEMENTARY TABLE S9
Supplementary Table S9. Metabolic profilling
Pathway modules	Modules	CEC15 Locus tag	EcN Locus tag
Carbohydrate metabolism
Central carbohydrate metabolism	M00001 Glycolysis (Embden-Meyerhof pathway), glucose => pyruvate	CEC15_002489, CEC15_002153, CEC15_001470, CEC15_004401, CEC15_002072, CEC15_002249, CEC15_000894, CEC15_000895, CEC15_001059, CEC15_004398, CEC15_004288, CEC15_003169, CEC15_001758, CEC15_000092, CEC15_003926, CEC15_002201	EcN_002515, EcN_002184, EcN_001429, EcN_004605, EcN_002108, EcN_002289, EcN_000941, EcN_000071, EcN_000072, EcN_000942, EcN_001094, EcN_004602, EcN_004480, EcN_003273, EcN_001720, EcN_000115, EcN_004039, EcN_002241
	M00002 Glycolysis, core module involving three-carbon compounds	CEC15_002489, CEC15_002153, CEC15_002072, CEC15_002249, CEC15_000894, CEC15_001059, CEC15_004398, CEC15_003169, CEC15_000092, CEC15_003926	EcN_002515, EcN_002184, EcN_002108, EcN_002289, EcN_000941, EcN_001094, EcN_004602, EcN_003273, EcN_000115, EcN_004039
	M00003 Gluconeogenesis, oxaloacetate => fructose-6P	CEC15_002489, CEC15_002153, CEC15_000894, CEC15_000330, CEC15_000895, CEC15_001059, CEC15_004398, CEC15_003169, CEC15_004392, CEC15_000885, CEC15_004062, CEC15_001758 CEC15_000092, CEC15_003926	EcN_002515, EcN_002184, EcN_000941, EcN_000346, EcN_000071, EcN_000072, EcN_000942, EcN_001094, EcN_004602, EcN_003273, EcN_004596, EcN_004246, EcN_001720, EcN_000115, EcN_004039
	M00307 Pyruvate oxidation, pyruvate => acetyl-CoA	CEC15_003807, CEC15_003805, CEC15_003806, CEC15_002523	EcN_003906, EcN_004443, EcN_003904, EcN_003905, EcN_002532
	M00009 Citrate cycle (TCA cycle, Krebs cycle)	CEC15_000476, CEC15_002793, CEC15_001646, CEC15_003200, CEC15_003202, CEC15_003201, CEC15_003204, CEC15_003203, CEC15_004143, CEC15_004144, CEC15_004145, CEC15_004146, CEC15_003805, CEC15_003199, CEC15_003206, CEC15_004191, CEC15_002316, CEC15_002317, CEC15_002658, CEC15_003153, CEC15_003803, CEC15_003197, CEC15_003198	EcN_000515, EcN_002802, EcN_001590, EcN_003301, EcN_004445, EcN_003303, EcN_003302, EcN_003305, EcN_003304, EcN_004327, EcN_004328, EcN_004329, EcN_004330, EcN_004443, EcN_003904, EcN_003300, EcN_004444, EcN_003307, EcN_004362, EcN_002356, EcN_002357, EcN_002609, EcN_003257, EcN_003902, EcN_003298, EcN_004441, EcN_003299, EcN_004442
	M00010 Citrate cycle, first carbon oxidation, oxaloacetate => 2-oxoglutarate	CEC15_002793, CEC15_003206, CEC15_002658, CEC15_003153, CEC15_003803	EcN_002802, EcN_003307, EcN_002609, EcN_003257, EcN_003902
	M00011 Citrate cycle, second carbon oxidation, 2-oxoglutarate => oxaloacetate	CEC15_000476, CEC15_001646, CEC15_003200, CEC15_003202, CEC15_003201, CEC15_003204, CEC15_003203, CEC15_004143, CEC15_004144, CEC15_004145, CEC15_004146, CEC15_003805, CEC15_003199, CEC15_004191, CEC15_002316, CEC15_002317, CEC15_003197, CEC15_003198	EcN_000515, EcN_001590, EcN_003301, EcN_004445, EcN_003303, EcN_003302, EcN_003305, EcN_003304, EcN_004327, EcN_004328, EcN_004329, EcN_004330, EcN_004443, EcN_003904, EcN_003300, EcN_004444, EcN_004362, EcN_002356, EcN_002357, EcN_003298, EcN_004441, EcN_003299, EcN_004442
	M00004 Pentose phosphate pathway (Pentose phosphate cycle)	CEC15_001827, CEC15_002074, CEC15_000881, CEC15_001406, CEC15_003910, CEC15_001407, CEC15_000347, CEC15_000907, CEC15_004223, CEC15_004288, CEC15_003157	EcN_001785, EcN_002110, EcN_004704, EcN_000927, EcN_001363, EcN_004023, EcN_001364, EcN_000363, EcN_000951, EcN_003754, EcN_004393, EcN_004480, EcN_003261
	M00006 Pentose phosphate pathway, oxidative phase, glucose 6P => ribulose 5P	CEC15_001827, CEC15_001827, CEC15_002074, CEC15_003157	EcN_001785, EcN_002110, EcN_003261
	M00007 Pentose phosphate pathway, non-oxidative phase, fructose 6P => ribose 5P	CEC15_000881, CEC15_001406, CEC15_003910, CEC15_001407, CEC15_000347, CEC15_000907, CEC15_004223	EcN_004704, EcN_000927, EcN_001363, EcN_004023, EcN_001364, EcN_000363, EcN_000951, EcN_003754, EcN_004393
	M00005 PRPP biosynthesis, ribose 5P => PRPP	CEC15_002733	EcN_002689
	M00008 Entner-Doudoroff pathway, glucose-6P => glyceraldehyde-3P + pyruvate	CEC15_002074, CEC15_002076, CEC15_002075, CEC15_003157	EcN_002110, EcN_002112, EcN_002111, EcN_003261
Other carbohydrate metabolism	M00631 D-Galacturonate degradation (bacteria), D-galacturonate => pyruvate + D-glyceraldehyde 3P	CEC15_002381CEC15_000198, CEC15_004804, CEC15_002076, CEC15_000620, CEC15_000619, CEC15_000879	EcN_002420, EcN_000202, EcN_002112, EcN_000647, EcN_000646
	M00061 D-Glucuronate degradation, D-glucuronate => pyruvate + D-glyceraldehyde 3P	CEC15_004004, CEC15_002352, CEC15_000198, CEC15_004804, CEC15_002076, CEC15_004005, CEC15_000619, CEC15_004356, CEC15_002349, CEC15_000879	EcN_004112, EcN_002391, EcN_000202, EcN_002112, EcN_004113, EcN_000646, EcN_004556, EcN_002388
	M00632 Galactose degradation, Leloir pathway, galactose => alpha-D-glucose-1P	CEC15_003167, CEC15_003167, CEC15_003166, CEC15_003165, CEC15_003168, CEC15_004435	EcN_003271, EcN_003270, EcN_003269, EcN_001781, EcN_003272, EcN_004638
	M00552 D-galactonate degradation, De Ley-Doudoroff pathway, D-galactonate => glycerate-3P	CEC15_002489, CEC15_002153, CEC15_000009, CEC15_000894, CEC15_000010, CEC15_000011	EcN_002515, EcN_002184, EcN_004688, EcN_000010, EcN_000941, EcN_004689, EcN_000011, EcN_000012
	M00550 Ascorbate degradation, ascorbate => D-xylulose-5P	CEC15_004104, CEC15_000784, CEC15_004105, CEC15_000783, CEC15_003861, CEC15_004101, CEC15_000131, CEC15_004103, CEC15_000133, CEC15_004102, CEC15_000132, CEC15_004106, CEC15_000782, CEC15_004107	EcN_003737, EcN_004287, EcN_003738, EcN_004288, EcN_003970, EcN_004284, EcN_000140, EcN_004286, EcN_000142, EcN_004285, EcN_000141, EcN_003739, EcN_004289, EcN_004290
	M00854 Glycogen biosynthesis, glucose-1P => glycogen/starch	CEC15_000297, CEC15_000300, CEC15_002703, CEC15_001812, CEC15_000299	EcN_000307, EcN_000310, EcN_002653, EcN_001775, EcN_000309
	M00855 Glycogen degradation, glycogen => glucose-6P	CEC15_000301, CEC15_000314, CEC15_000315, CEC15_003235, CEC15_000298	EcN_000311, EcN_000330, EcN_000331, EcN_003328, EcN_000308
	M00549 Nucleotide sugar biosynthesis, glucose => UDP-glucose	CEC15_001470, CEC15_002703, CEC15_001812, CEC15_003235	EcN_001429, EcN_002653, EcN_001775, EcN_003328
	M00554 Nucleotide sugar biosynthesis, galactose => UDP-galactose	CEC15_003167, CEC15_003166	EcN_003271, EcN_003270
	M00909 UDP-N-acetyl-D-glucosamine biosynthesis, prokaryotes, glucose => UDP-GlcNAc	CEC15_004587, CEC15_001470, CEC15_004288, CEC15_000530, CEC15_004586	EcN_004812, EcN_001429, EcN_004480, EcN_000567, EcN_004811
	M00761 Undecaprenylphosphate alpha-L-Ara4N biosynthesis, UDP-GlcA => undecaprenyl phosphate alpha-L-Ara4N	CEC15_001605, CEC15_001603, CEC15_001604, CEC15_001602	EcN_001549, EcN_001547, EcN_001548, EcN_001546
	M00012 Glyoxylate cycle	CEC15_000476, CEC15_004301, CEC15_004302, CEC15_000737, CEC15_003206, CEC15_002658, CEC15_003153, CEC15_003803	EcN_000515, EcN_004498, EcN_004499, EcN_000783, EcN_003307, EcN_002609, EcN_003257, EcN_003902
Energy metabolism
Carbon fixation	M00168 CAM (Crassulacean acid metabolism), dark	CEC15_000476, CEC15_004361	EcN_000515, EcN_004561
	M00579 Phosphate acetyltransferase-acetate kinase pathway, acetyl-CoA => acetate	CEC15_001564, CEC15_001563	EcN_001509, EcN_001508
Nitrogen metabolism	M00530 Dissimilatory nitrate reduction, nitrate => ammonia	CEC15_000362, CEC15_000361, CEC15_002436, CEC15_002713, CEC15_002437, CEC15_002712, CEC15_002439, CEC15_002710, CEC15_001651, CEC15_001654, CEC15_004238	EcN_000378, EcN_000377, EcN_002461, EcN_002671, EcN_002462, EcN_002670, EcN_002464, EcN_002668, EcN_001595, EcN_001598, EcN_004419
Sulfur metabolism	M00176 Assimilatory sulfate reduction, sulfate => H2S	CEC15_001074, CEC15_001075, CEC15_001076, CEC15_001089, CEC15_001088, CEC15_001087	EcN_001111, EcN_001112, EcN_001113, EcN_001118, EcN_001117, EcN_001116
ATP synthesis	M00144 NADH:quinone oxidoreductase, prokaryotes	CEC15_001572, CEC15_001573, CEC15_001575, CEC15_001576, CEC15_001577, CEC15_001578, CEC15_001579, CEC15_001580, CEC15_001581, CEC15_001582, CEC15_001583, CEC15_001584, CEC15_001574	EcN_001517, EcN_001518, EcN_001520, EcN_001521, EcN_001522, EcN_001523, EcN_001524, EcN_001525, EcN_001526, EcN_001527, EcN_001528, EcN_001529, EcN_001519
	M00149 Succinate dehydrogenase, prokaryotes	CEC15_003202, CEC15_003201, CEC15_003204, CEC15_003203	EcN_003303, EcN_003302, EcN_003305, EcN_003304
	M00150 Fumarate reductase, prokaryotes	CEC15_004143, CEC15_004144, CEC15_004145, CEC15_004146	EcN_004327, EcN_004328, EcN_004329, EcN_004330
	M00153 Cytochrome bd ubiquinol oxidase	CEC15_003191, CEC15_002941, CEC15_003193, CEC15_002940, CEC15_003192, CEC15_002939	EcN_003294, EcN_003057, EcN_003296, EcN_003056, EcN_003295, EcN_003055
	M00417 Cytochrome o ubiquinol oxidase	CEC15_003456, CEC15_003457, CEC15_003458, CEC15_003459	EcN_003549, EcN_003550, EcN_003551, EcN_003552
	M00157 F-type ATPase, prokaryotes and chloroplasts	CEC15_004578, CEC15_004580, CEC15_004579, CEC15_004582, CEC15_004584, CEC15_004581, CEC15_004585, CEC15_004583	EcN_004803, EcN_004805, EcN_004804, EcN_004807, EcN_004809, EcN_004806, EcN_004810, EcN_004808
Lipid metabolism
Fatty acid metabolism	M00082 Fatty acid biosynthesis, initiation	CEC15_002837, CEC15_002838, CEC15_000458, CEC15_003735, CEC15_001544, CEC15_000459	EcN_002846, EcN_001874, EcN_002667, EcN_002847, EcN_000496, EcN_003834, EcN_001490, EcN_000497
	M00083 Fatty acid biosynthesis, elongation	CEC15_002836, CEC15_002643, CEC15_001537, CEC15_002965, CEC15_003740, CEC15_002834	EcN_002845, EcN_002997, EcN_002594, EcN_002995, EcN_001483, EcN_003081, EcN_003839, EcN_002843, EcN_002998
	M00086 beta-Oxidation, acyl-CoA synthesis	CEC15_002123	EcN_002159
	M00087 beta-Oxidation (5) (complete 3/3)	CEC15_004472, CEC15_001517, CEC15_002507, CEC15_001518, CEC15_004471, CEC15_003666	EcN_004675, EcN_001465, EcN_001466, EcN_004674, EcN_003711
Lipid metabolism	M00093 Phosphatidylethanolamine (PE) biosynthesis, PA => PS => PE	CEC15_002496, CEC15_003745, CEC15_001228, CEC15_004139	EcN_002522, EcN_003844, EcN_001251, EcN_004323
Nucleotide metabolism
Purine metabolism	M00048 De novo purine biosynthesis, PRPP + glutamine => IMP	CEC15_004309, CEC15_001548, CEC15_003370, CEC15_003371, CEC15_002798, CEC15_001391, CEC15_001368, CEC15_004310, CEC15_001259, CEC15_002077, CEC15_001367	EcN_004508, EcN_001494, EcN_003461, EcN_003462, EcN_002807, EcN_001350, EcN_001339, EcN_004509, EcN_001282, EcN_002113, EcN_001338
	M00049 Adenine ribonucleotide biosynthesis, IMP => ADP,ATP	CEC15_003413, CEC15_001299, CEC15_002798, CEC15_004122	EcN_003506, EcN_001316, EcN_002807, EcN_004305
	M00050 Guanine ribonucleotide biosynthesis, IMP => GDP,GTP	CEC15_001309, CEC15_001299, CEC15_000059, CEC15_001310	EcN_001329, EcN_001316, EcN_000082, EcN_001330
	M00053 Deoxyribonucleotide biosynthesis, ADP/GDP/CDP/UDP => dATP/dGTP/dCTP/dUTP	CEC15_001170, CEC15_001622, CEC15_001169, CEC15_001621, CEC15_001299	EcN_001198, EcN_001567, EcN_001197, EcN_001566, EcN_001316
	M00958 Adenine ribonucleotide degradation, AMP => Urate	CEC15_000959, CEC15_002305, CEC15_003249, CEC15_003937, CEC15_001095, CEC15_001220, CEC15_003497, CEC15_003601, CEC15_003600, CEC15_003407, CEC15_000958, CEC15_000957, CEC15_003599	EcN_001001, EcN_002345, EcN_003351, EcN_001411, EcN_004050, EcN_001124, EcN_001243, EcN_003590, EcN_003500, EcN_004576, EcN_004579, EcN_001000, EcN_000999
	M00959 Guanine ribonucleotide degradation, GMP => Urate	CEC15_000959, CEC15_000942, CEC15_003249, CEC15_003937, CEC15_001095, CEC15_001220, CEC15_003497, CEC15_003601, CEC15_003600, CEC15_003407, CEC15_000958, CEC15_000957, CEC15_003599, CEC15_000334	EcN_001001, EcN_000984, EcN_003351, EcN_001411, EcN_004050, EcN_001124, EcN_001243, EcN_003590, EcN_003500, EcN_004576, EcN_004579, EcN_001000, EcN_000999, EcN_000350
Pyrimidine metabolism	M00051 De novo pyrimidine biosynthesis, glutamine (+ PRPP) => UMP	CEC15_002974, CEC15_004048, CEC15_004049, CEC15_000065, CEC15_002866, CEC15_002653, CEC15_003887, CEC15_003888	EcN_003090, EcN_004232, EcN_004233, EcN_000088, EcN_002875, EcN_002604, EcN_003998, EcN_003999
	M00052 Pyrimidine ribonucleotide biosynthesis, UMP => UDP/UTP,CDP/CTP	CEC15_001299, CEC15_001058, CEC15_003749	EcN_001316, EcN_001093, EcN_003848
	M00938 Pyrimidine deoxyribonucleotide biosynthesis, UDP => dTTP	CEC15_001170, CEC15_001622, CEC15_001169, CEC15_001621, CEC15_001006, CEC15_001299, CEC15_002831, CEC15_000067	EcN_001198, EcN_001567, EcN_001197, EcN_001566, EcN_001023, EcN_001316, EcN_002840, EcN_000090
	M00939 Pyrimidine degradation, uracil => 3-hydroxypropanoate	CEC15_002905, CEC15_002909, CEC15_002906, CEC15_002907, CEC15_002908, CEC15_002910, CEC15_002355	EcN_003028, EcN_003032, EcN_003029, EcN_003030, EcN_003031, EcN_003033, EcN_002394
Amino acid metabolism
Serine and threonine metabolism	M00020 Serine biosynthesis, glycerate-3P => serine	CEC15_000908, CEC15_001021, CEC15_004805, CEC15_003012, CEC15_003933	EcN_000952, EcN_001038, EcN_003121, EcN_004046
	M00018 Threonine biosynthesis, aspartate => homoserine => threonine	CEC15_000295, CEC15_003915, CEC15_004289, CEC15_003914, CEC15_003916, CEC15_004377	EcN_000305, EcN_004028, EcN_004481, EcN_004027, EcN_004029, EcN_004581
	M00621 Glycine cleavage system	CEC15_000921, CEC15_003805, CEC15_000919	EcN_000964, EcN_004443, EcN_003904, EcN_000962
	M00555 Betaine biosynthesis, choline => betaine	CEC15_003574, CEC15_003573	EcN_003652, EcN_003651
Cysteine and methionine metabolism	M00021 Cysteine biosynthesis, serine => cysteine	CEC15_000097, CEC15_001447	EcN_000120, EcN_001403
	M00017 Methionine biosynthesis, aspartate => homoserine => methionine	CEC15_000295, CEC15_004297, CEC15_004486, CEC15_004303, CEC15_004289, CEC15_004378, CEC15_000699, CEC15_003916, CEC15_004377, CEC15_001019, CEC15_002306	EcN_000305, EcN_004495, EcN_004710, EcN_004500, EcN_004481, EcN_004582, EcN_000746, EcN_004029, EcN_004581, EcN_003005, EcN_001036, EcN_002346
Branched-chain amino acid metabolism	M00019 Valine/isoleucine biosynthesis, pyruvate => valine / 2-oxobutanoate => isoleucine	CEC15_004543, CEC15_004547, CEC15_003843, CEC15_004549, CEC15_000033, CEC15_003842, CEC15_000034, CEC15_004546, CEC15_004548	EcN_004767, EcN_004771, EcN_003949, EcN_004773, EcN_000029, EcN_000030, EcN_003948, EcN_004770, EcN_004772
	M00570 Isoleucine biosynthesis, threonine => 2-oxobutanoate => isoleucine	CEC15_004543, CEC15_004547, CEC15_003843, CEC15_004549, CEC15_000033, CEC15_003842, CEC15_000034, CEC15_004546, CEC15_004545, CEC15_000591, CEC15_004548	EcN_004767, EcN_004771, EcN_003949, EcN_004773, EcN_000029, EcN_000030, EcN_003948, EcN_004770, EcN_000623, EcN_004769, EcN_004772
	M00432 Leucine biosynthesis, 2-oxoisovalerate => 2-oxoisocaproate	CEC15_003848, CEC15_003847, CEC15_003849, CEC15_003850	EcN_003954, EcN_003953, EcN_003955, EcN_003956
Lysine metabolism	M00016 Lysine biosynthesis, succinyl-DAP pathway, aspartate => lysine	CEC15_000295, CEC15_003889, CEC15_003754, CEC15_000368, CEC15_004289, CEC15_001398, CEC15_000994, CEC15_001389, CEC15_004506, CEC15_003916, CEC15_004377	EcN_000305, EcN_004000, EcN_003853, EcN_000384, EcN_004481, EcN_001355, EcN_001011, EcN_003342, EcN_001348, EcN_004731, EcN_004029, EcN_004581
	M00956 Lysine degradation, bacteria, L-lysine => succinate	CEC15_001184, CEC15_002461, CEC15_003734, CEC15_004168, CEC15_001183, CEC15_000638, CEC15_001185, CEC15_001186	EcN_001214, EcN_002490, EcN_003833, EcN_004352, EcN_001213, EcN_000665, EcN_001215, EcN_001216
Arginine and proline metabolism	M00028 Ornithine biosynthesis, glutamate => ornithine	CEC15_004359, CEC15_000368, CEC15_004358, CEC15_004360, CEC15_001015	EcN_004559, EcN_000384, EcN_004558, EcN_004560, EcN_001032
	M00844 Arginine biosynthesis, ornithine => arginine	CEC15_004040, CEC15_004357, CEC15_000534	EcN_004224, EcN_004228, EcN_004557, EcN_000571
	M00015 Proline biosynthesis, glutamate/ornithine => proline	CEC15_003605, CEC15_003502, CEC15_003606	EcN_003694, EcN_003595, EcN_003695
	M00970 Proline degradation, proline => glutamate	CEC15_002903	EcN_003026
	M00879 Arginine succinyltransferase pathway, arginine => glutamate	CEC15_002177, CEC15_002176, CEC15_002179, CEC15_002180, CEC15_002178	EcN_002218, EcN_002217, EcN_002220, EcN_002221, EcN_002219
Polyamine biosynthesis	M00133 Polyamine biosynthesis, arginine => agmatine => putrescine => spermidine	CEC15_003800, CEC15_000872, CEC15_004196, CEC15_000870, CEC15_003801	EcN_003899, EcN_000925, EcN_004366, EcN_000923, EcN_003900
	M00136 GABA biosynthesis, prokaryotes, putrescine => GABA	CEC15_002633, CEC15_002629, CEC15_002630, CEC15_002632	Absent
Histidine metabolism	M00026 Histidine biosynthesis, PRPP => histidine	CEC15_001836, CEC15_001837, CEC15_001835, CEC15_001834, CEC15_001832, CEC15_001831, CEC15_001833, CEC15_001830	EcN_001794, EcN_001795, EcN_001793, EcN_001792, EcN_001790, EcN_001789, EcN_001791, EcN_001788
Aromatic amino acid metabolism	M00022 Shikimate pathway, phosphoenolpyruvate + erythrose-4P => chorismate	CEC15_000433, CEC15_003011, CEC15_003500, CEC15_000343, CEC15_003170, CEC15_001213, CEC15_002220, CEC15_000344, CEC15_001531, CEC15_002231	EcN_000463, EcN_003120, EcN_003593, EcN_000359, EcN_002967, EcN_003274, EcN_001236, EcN_002260, EcN_000360, EcN_001477, EcN_002271
	M00023 Tryptophan biosynthesis, chorismate => tryptophan	CEC15_002672, CEC15_002676, CEC15_002675, CEC15_002673, CEC15_002674	EcN_002624, EcN_002628, EcN_002627, EcN_002625, EcN_002626
	M00024 Phenylalanine biosynthesis, chorismate => phenylpyruvate => phenylalanine	CEC15_004256, CEC15_001215, CEC15_001214	EcN_004446, EcN_001238, EcN_001237
	M00025 Tyrosine biosynthesis, chorismate => HPP => tyrosine	CEC15_004256, CEC15_001215, CEC15_001214	EcN_004446, EcN_001238, EcN_001237
	M00533 Homoprotocatechuate degradation, homoprotocatechuate => 2-oxohept-3-enedioate	CEC15_003971, CEC15_003972, CEC15_003973, CEC15_003970	Absent
Other amino acid metabolism	M00027 GABA (gamma-Aminobutyrate) shunt	CEC15_001184, CEC15_002628, CEC15_002411, CEC15_000207, CEC15_001183	EcN_001214, EcN_002444, EcN_000211, EcN_001213
	M00118 Glutathione biosynthesis, glutamate => glutathione	CEC15_001158, CEC15_000861	EcN_001184, EcN_000914
Glycan metabolism
Lipopolysaccharide metabolism	M00060 KDO2-lipid A biosynthesis, Raetz pathway, LpxL-LpxM type	CEC15_003739, CEC15_003738, CEC15_003004, CEC15_002874, CEC15_000074, CEC15_003824, CEC15_003741, CEC15_002071, CEC15_003369	EcN_003838, EcN_003837, EcN_003113, EcN_002883, EcN_000097, EcN_003930, EcN_003840, EcN_002107, EcN_003459
	M00063 CMP-KDO biosynthesis	CEC15_003001, CEC15_002725, CEC15_000508, CEC15_000509, CEC15_001020	EcN_003110, EcN_000809, EcN_002681, EcN_000545, EcN_000546, EcN_000812, EcN_001037
	M00064 ADP-L-glycero-D-manno-heptose biosynthesis	CEC15_003665, CEC15_000659, CEC15_003719, CEC15_000086	EcN_003710, EcN_000688, EcN_003817, EcN_000109
Metabolism of cofactors and vitamins
Cofactor and vitamin metabolism	M00127 Thiamine biosynthesis, prokaryotes, AIR (+ DXP/tyrosine) => TMP/TPP	CEC15_004322, CEC15_001752, CEC15_003471, CEC15_004321, CEC15_004323, CEC15_004325, CEC15_004326, CEC15_003465, CEC15_004324	EcN_004521, EcN_001714, EcN_003564, EcN_004520, EcN_004522, EcN_004524, EcN_004525, EcN_003558, EcN_004523
	M00899 Thiamine salvage pathway, HMP/HET => TMP	CEC15_004322, CEC15_001751, CEC15_001752	EcN_004521, EcN_001713, EcN_001714
	M00125 Riboflavin biosynthesis, plants and bacteria, GTP => riboflavin/FMN/FAD	CEC15_002264, CEC15_003473, CEC15_002657, CEC15_000670, CEC15_003474, CEC15_003895, CEC15_003076, CEC15_004503	EcN_002304, EcN_003566, EcN_002608, EcN_000694, EcN_003567, EcN_004007, EcN_003182, EcN_004728
	M00124 Pyridoxal-P biosynthesis, erythrose-4P => pyridoxal-P	CEC15_003868, CEC15_002289, CEC15_003012, CEC15_000893, CEC15_001540, CEC15_001251	EcN_003977, EcN_002329, EcN_003121, EcN_000940, EcN_001486, EcN_001274
	M00115 NAD biosynthesis, aspartate => quinolinate => NAD	CEC15_001240, CEC15_003812, CEC15_003281, CEC15_002184, CEC15_003174	EcN_001263, EcN_003917, EcN_003376, EcN_002225, EcN_003278
	M00119 Pantothenate biosynthesis, valine/L-aspartate => pantothenate	CEC15_003463, CEC15_003786, CEC15_004547, CEC15_003789, CEC15_003787	EcN_003556, EcN_003885, EcN_004771, EcN_003889, EcN_003886
	M00120 Coenzyme A biosynthesis, pantothenate => CoA	CEC15_003818, CEC15_004341, CEC15_000073, CEC15_000068	EcN_003923, EcN_004539, EcN_000096, EcN_000091
	M00572 Pimeloyl-ACP biosynthesis, BioC-BioH pathway, malonyl-ACP => pimeloyl-ACP	CEC15_002836, CEC15_002643, CEC15_001537, CEC15_003147, CEC15_000319, CEC15_003740, CEC15_002834	EcN_002845, EcN_002997, EcN_002594, EcN_002995, EcN_001483, EcN_003250, EcN_000335, EcN_003839, EcN_002843, EcN_002998
	M00123 Biotin biosynthesis, pimeloyl-ACP/CoA => biotin	CEC15_003148, CEC15_000727, CEC15_003150, CEC15_003149, CEC15_003146, CEC15_002337	EcN_003251, EcN_000773, EcN_003253, EcN_003252, EcN_003249, EcN_002376
	M00881 Lipoic acid biosynthesis, plants and bacteria, octanoyl-ACP => dihydrolipoyl-E2/H	CEC15_003292, CEC15_003290	EcN_003387, EcN_003385
	M00126 Tetrahydrofolate biosynthesis, GTP => THF	CEC15_003872, CEC15_000529, CEC15_003778, CEC15_003505, CEC15_001703, CEC15_000653, CEC15_002060, CEC15_001545	EcN_003983, EcN_000566, EcN_003877, EcN_003598, EcN_001665, EcN_000680, EcN_002096, EcN_001491
	M00880 Molybdenum cofactor biosynthesis, GTP => molybdenum cofactor	CEC15_003138, CEC15_003140, CEC15_003141, CEC15_003142, CEC15_003093, CEC15_003909	EcN_003242, EcN_003244, EcN_003245, EcN_003246, EcN_003199, EcN_004022
	M00846 Siroheme biosynthesis, glutamyl-tRNA => siroheme	CEC15_003516, CEC15_004513, CEC15_004512, CEC15_003766, CEC15_000359, CEC15_002730, CEC15_004514	EcN_003609, EcN_004738, EcN_004737, EcN_003865, EcN_000375, EcN_002686, EcN_004739
	M00121 Heme biosynthesis, plants and bacteria, glutamate => heme	CEC15_001426, CEC15_004467, CEC15_004318, CEC15_003516, CEC15_004513, CEC15_004512, CEC15_003412, CEC15_003766, CEC15_001460, CEC15_002730, CEC15_004451	EcN_001383, EcN_004670, EcN_004517, EcN_003609, EcN_004738, EcN_004737, EcN_003505, EcN_003865, EcN_001419, EcN_002686, EcN_004654
	M00117 Ubiquinone biosynthesis, prokaryotes, chorismate (+ polyprenyl-PP) => ubiquinol	CEC15_001625, CEC15_004272, CEC15_004273, CEC15_004474, CEC15_004482, CEC15_003258, CEC15_000916, CEC15_001100, CEC15_001549, CEC15_000917	EcN_001569, EcN_004466, EcN_004467, EcN_004677, EcN_004685, EcN_003360, EcN_000959, EcN_001495, EcN_000960
	M00116 Menaquinone biosynthesis, chorismate (+ polyprenyl-PP) => menaquinol	CEC15_001595, CEC15_001597, CEC15_004387, CEC15_001596, CEC15_001593, CEC15_001592, CEC15_004482, CEC15_001594, CEC15_002239	EcN_001539, EcN_001541, EcN_004591, EcN_001540, EcN_001537, EcN_001536, EcN_004685, EcN_001538, EcN_002279
Biosynthesis of terpenoids and polyketides
Terpenoid backbone biosynthesis	M00096 C5 isoprenoid biosynthesis, non-mevalonate pathway	CEC15_003747, CEC15_002732, CEC15_001092, CEC15_003468, CEC15_001093, CEC15_000935, CEC15_001302, CEC15_003891	EcN_003846, EcN_002688, EcN_001121, EcN_003561, EcN_001122, EcN_000977, EcN_001319, EcN_004003
	M00364 C10-C20 isoprenoid biosynthesis, bacteria	CEC15_003467, CEC15_000935	EcN_003560, EcN_000977
Polyketide sugar unit biosynthesis	M00793 dTDP-L-rhamnose biosynthesis	CEC15_001814, CEC15_004529, CEC15_001815, CEC15_004530, CEC15_001813, CEC15_001816	Absent
Xenobiotics biodegradation
Aromatics degradation	M00878 Phenylacetate degradation, phenylaxetate => acetyl-CoA/succinyl-CoA	CEC15_002505, CEC15_002507, CEC15_002502, CEC15_002512, CEC15_002511, CEC15_002510, CEC15_002509, CEC15_002508, CEC15_002503, CEC15_002513, CEC15_002506	Absent
	M00545 Trans-cinnamate degradation, trans-cinnamate => acetyl-CoA	CEC15_001274, CEC15_003530, CEC15_003532, CEC15_003531, CEC15_001278, CEC15_001277, CEC15_001276, CEC15_001275, CEC15_003535, CEC15_003534, CEC15_003533	Absent
Signature modules
Gene set
Drug resistance	M00696 Multidrug resistance, efflux pump AcrEF-TolC	CEC15_000676, CEC15_000450, CEC15_000449, CEC15_000448	EcN_000707, EcN_000480, EcN_000479, EcN_000478
	M00697 Multidrug resistance, efflux pump MdtEF-TolC	CEC15_001493, CEC15_000676, CEC15_000211, CEC15_000210	EcN_001449, EcN_000707, EcN_000215, EcN_000214
Module set
Metabolic capacity	M00616 Sulfate-sulfur assimilation	CEC15_001440, CEC15_001438, CEC15_001439, CEC15_001437, CEC15_004400	EcN_001396, EcN_001394, EcN_001395, EcN_001393, EcN_004604
