# Supplementary material for: Comprehensive probiogenomics analysis of the commensal Escherichia coli CEC15 as a potential probiotic strain
Source: BMC Microbiol. 2023 Nov 27;23:364. doi: 10.1186/s12866-023-03112-4 (PMC10680302; doi:10.1186/s12866-023-03112-4)
Supplement: Supplementary file 12 — Additional file 12: Supplementary Table S10. Proteins of Escherichia coli CEC15 and EcN with high adhesin profile probability [file 12866_2023_3112_MOESM12_ESM.xlsx]

## Sheet: SUPPLEMENTARY TABLE S10
Supplementary Table S10: Proteins of Escherichia coli CEC15 and EcN with high adhesin profile probability
Locus Tag CEC15	Adhesin Probability	Locus Tag EcN	Adhesin Probability	Product
CEC15_000102	0.936961	EcN_000125	0.939226	trimeric autotransporter adhesin EhaG
CEC15_000167	0.870507	EcN_000177	0.863521	autotransporter outer membrane beta-barrel domain-containing protein
CEC15_000169	0.893295			long polar fimbria major subunit LpfA
CEC15_000172	0.844177			long polar fimbrial protein LpfD
CEC15_000282	0.843117	EcN_000290	0.845072	DUF2756 family protein
CEC15_000364	0.811408	EcN_000380	0.811408	peptidylprolyl isomerase A
CEC15_000562	0.831211			fimbrial protein
CEC15_000615	0.815276			CS1 type fimbrial major subunit
CEC15_000676	0.875938	EcN_000707	0.875598	outer membrane channel protein TolC
CEC15_000762	0.851339	EcN_002916 / EcN_000827	0.851339	IrmA family protein
CEC15_000764	0.904213	EcN_000829 / EcN_004174 / EcN_002918	0.906075	autotransporter adhesin Ag43
CEC15_000793	0.896201			hemagglutinin repeat-containing protein
CEC15_000960	0.838433	EcN_001002	0.838433	amidase activator ActS
CEC15_001097	0.810901	EcN_001126	0.810176	murein hydrolase activator NlpD
CEC15_001192	0.926951			adhesin-like autotransporter YpjA/EhaD
CEC15_001330	0.901875			phage tail protein
CEC15_001515	0.878397	EcN_001463	0.851423	long-chain fatty acid transporter FadL
CEC15_001520	0.92819			fimbrial protein
CEC15_001527	0.803592			fimbrial protein
CEC15_001608	0.855092	EcN_001552	0.896564	YfaZ family outer membrane protein
CEC15_001624	0.834008	EcN_001568	0.890308	AIDA-I family autotransporter adhesin YfaL/EhaC
CEC15_001744	0.833702	EcN_001706	0.840359	fimbrial protein
CEC15_001747	0.811998	EcN_001709	0.849463	putative fimbrial-like adhesin protein
CEC15_001901	0.902256			head protein
CEC15_001907	0.929965			DNA transfer protein
CEC15_001911	0.820667			phage tailspike protein
CEC15_001955	0.916067	EcN_003667	0.805635	inverse autotransporter adhesin YeeJ
CEC15_002001	0.894653	EcN_001980	0.894787	flagellar filament capping protein FliD
CEC15_002002	0.814063	EcN_001981	0.861458	flagellin FliC
CEC15_002150	0.879337	EcN_002181	0.883375	scaffolding protein MipA
CEC15_002370	0.807208			multiple antibiotic resistance protein MarB
CEC15_002392	0.907406	EcN_001458	0.95369	ECSE_1600 family autotransporter
CEC15_002396	0.94129	EcN_002429	0.932715	type 1 fimbrial major subunit FimA
CEC15_002398	0.84071	EcN_002431	0.831106	fimbrial biogenesis outer membrane usher protein
CEC15_002399	0.8025	EcN_002432	0.828662	fimbrial protein
CEC15_002401	0.906667	EcN_002434	0.909254	fimbrial protein
CEC15_002530	0.905805			prophage tail fiber N-terminal domain-containing protein
CEC15_002558	0.824716			tolA family protein
CEC15_002580	0.816001			type I toxin-antitoxin system endodeoxyribonuclease toxin RalR
CEC15_002738	0.891709	EcN_003690	0.881594	autotransporter outer membrane beta-barrel domain-containing protein
CEC15_002846	0.842746	EcN_002855	0.830268	flagellar hook-associated protein FlgK
CEC15_002848	0.816525	EcN_002857	0.823489	flagellar basal body P-ring protein FlgI
CEC15_002849	0.841151	EcN_002858	0.841226	flagellar basal body L-ring protein FlgH
CEC15_002852	0.885404	EcN_002861	0.883223	flagellar hook protein FlgE
CEC15_002885	0.908642	EcN_002894	0.912252	curli major subunit CsgA
CEC15_002913	0.830237	EcN_003036	0.830237	NAD(P)H:quinone oxidoreductase
CEC15_002931	0.865274			hypothetical protein CEC15_002931
CEC15_002977	0.800873			fimbrial protein
CEC15_002981	0.872685	EcN_002952	0.912211	fimbrial protein
CEC15_003116	0.844315	EcN_003221	0.845409	catecholate siderophore receptor Fiu
CEC15_003207	0.86372			fimbrial protein
CEC15_003273	0.850213			tetratricopeptide repeat protein
CEC15_003336	0.800567	EcN_003430	0.80123	siderophore enterobactin receptor FepA
CEC15_003435	0.862075	EcN_003528	0.862075	YbaY family lipoprotein
CEC15_003477	0.841886	EcN_003570 / EcN_004580	0.872659	nucleoside-specific channel-forming protein Tsx
CEC15_003515	0.867892	EcN_003608	0.874175	autotransporter outer membrane beta-barrel domain-containing protein
CEC15_003524	0.820658	EcN_003617	0.841567	YaiO family outer membrane beta-barrel protein
CEC15_003585	0.83083			inverse autotransporter adhesin FdeC
CEC15_003592	0.827496	EcN_003679	0.837203	common pilus major fimbrillin subunit EcpA
CEC15_003595	0.888518	EcN_003682	0.874333	fimbrial adhesin EcpD
CEC15_003627	0.942725			lateral flagellin LafA
CEC15_003634	0.86783			flagellar hook protein FlgE
CEC15_003700	0.853729			peptidoglycan-binding domain-containing protein
CEC15_003779	0.891438	EcN_003878 / EcN_002946	0.887745	fimbrial protein
CEC15_003782	0.849479	EcN_003881 / EcN_002947	0.891983	fimbrial protein
CEC15_003785	0.846391	EcN_003884	0.834866	fimbrial-like adhesin
CEC15_003963	0.86554	EcN_004076	0.877057	DUF2501 domain-containing protein
CEC15_004007	0.961511	EcN_004115	0.957365	type 1 fimbria D-mannose specific adhesin FimH
CEC15_004008	0.843429	EcN_004116	0.824567	type 1 fimbria minor subunit FimG
CEC15_004013	0.876279	EcN_004121	0.885333	type 1 fimbrial major subunit FimA
CEC15_004174	0.82699			autotransporter outer membrane beta-barrel domain-containing protein
CEC15_004176	0.866802			autotransporter outer membrane beta-barrel domain-containing protein
CEC15_004177	0.936589			fimbrial protein
CEC15_004180	0.838452			fimbrial protein
CEC15_004182	0.916236			fimbrial protein
CEC15_004276	0.804356	EcN_004469	0.838505	maltoporin LamB
CEC15_004287	0.941454	EcN_004479	0.941454	exopolysaccharide production protein YjbE
CEC15_004591	0.9168			fimbrial protein
CEC15_004660 (plasmid)	0.853463			autotransporter outer membrane beta-barrel domain-containing protein
CEC15_004671 (plasmid)	0.911989			fimbrial protein
CEC15_004677 (plasmid)	0.969862	EcN_003733	0.980527	contact-dependent inhibition toxin CdiA
CEC15_004692 (plasmid)	0.839753	EcN_003726	0.811876	autotransporter outer membrane beta-barrel domain-containing protein
CEC15_004700 (plasmid)	0.843246	EcN_000848	0.896808	N-acetylneuraminic acid channel protein
CEC15_004811 (plasmid)	0.833381			autotransporter outer membrane beta-barrel domain-containing protein
		EcN_003882	0.896361	fimbrial-like protein YadL
		EcN_003883	0.802609	fimbrial-like protein
		EcN_000055	0.820583	hypothetical protein pgaptmp_000055
		EcN_000228	0.843974	TonB-dependent heme/hemoglobin receptor ChuA/ShuA
		EcN_000312	0.901789	fimbrial protein
		EcN_000406	0.832915	bifunctional chitinase/lysozyme
		EcN_000695	0.853184	pilus assembly protein
		EcN_001095	0.800144	YgcG family protein
		EcN_001327	0.94233	DUF823 domain-containing adhesin
		EcN_001410	0.827534	hypothetical protein pgaptmp_001410
		EcN_001472	0.841272	fimbrial protein
		EcN_001613	0.878717	head decoration protein
		EcN_001826	0.823289	TonB-dependent receptor
		EcN_001852	0.831572	YaiO family outer membrane beta-barrel protein
		EcN_001935	0.804694	type 4 pilus major pilin
		EcN_001936	0.811265	shufflon system plasmid conjugative transfer pilus tip adhesin PilV
		EcN_001970	0.857711	Raf kinase inhibitor-like protein YbcL
		EcN_002057	0.809588	hypothetical protein pgaptmp_002057
		EcN_002077	0.894047	phage tail protein
		EcN_002087	0.801296	tail fiber protein
		EcN_002121	0.841373	CopC domain-containing protein YobA
		EcN_002423	0.83216	type II toxin-antitoxin system antitoxin HipB
		EcN_002525	0.895881	EntS/YbdA MFS transporter
		EcN_002631	0.815628	outer membrane protein OmpW
		EcN_002833	0.801313	penicillin-binding protein activator LpoB
		EcN_002949	0.812832	S/F1C fimbrial usher SfaF/FocD
		EcN_002959	0.874767	microcin McmA
		EcN_003256	0.802802	putative acyl-CoA thioester hydrolase
		EcN_003719	0.820188	RTX toxin
		EcN_003771	0.823289	TonB-dependent receptor
		EcN_004512	0.825981	zinc resistance sensor/chaperone ZraP
		EcN_003656	0.893033	outer membrane autotransporter HyxB
