# Supplementary material for: Comprehensive probiogenomics analysis of the commensal Escherichia coli CEC15 as a potential probiotic strain
Source: BMC Microbiol. 2023 Nov 27;23:364. doi: 10.1186/s12866-023-03112-4 (PMC10680302; doi:10.1186/s12866-023-03112-4)
Supplement: Supplementary file 14 — Additional file 14: Supplementary Table S11. Proteins identification of pre-shearing and post-shearing samples of E. coli CEC15 and E. coli Nissle 1917 [file 12866_2023_3112_MOESM14_ESM.xlsx]

## Sheet: SUPPLEMENTARY TABLE S11
Supplementary Table S11. Proteins identification of pre-shearing and post-shearing samples of E. coli CEC15 and E. coli Nissle 1917
Group ID*	Subgroup ID	Protein ID	accession	Gene	description	pre-shearing CEC15	Average emPAI	post-shearing CEC15	Average emPAI	pre-shearing EcN	Average emPAI	post-shearing EcN	Average emPAI	COG_category
b95	b95.a1	b95.a1.a1	EcN_002952	-	F1C fimbrial major subunit FocA [Escherichia coli]							X	3700000000000000	NU
a1	a1.a2	a1.a2.a1	EcN_001981	fliC	FliC/FljB family flagellin [Escherichia coli]					X	3.34039e+06	X	2.64613e+06	N
b12	b12.a4	b12.a4.a1	EcN_001972	ompD	porin OmpD [Escherichia coli]					X	84.7242	X	1709.45	M
a6	a6.a1	a6.a1.a1	CEC15_000389	tuf	elongation factor Tu [Escherichia coli]	X	12.0333	X	94.3074	X	21.7118	X	333.703	J
c226	c226.a1	c226.a1.a1	CEC15_001446	ptsH	phosphocarrier protein Hpr [Escherichia coli]							X	315.228	G
b39	b39.a2	b39.a2.a1	EcN_000942	fbaA	class II fructose-bisphosphate aldolase [Escherichia coli]					X	5.42773	X	296.451	F
b12	b12.a1	b12.a1.a1	EcN_001585	ompC	porin OmpC [Escherichia coli]					X	8.58485	X	233.125	M
a2	a2.a1	a2.a1.a1	CEC15_003016	pflB	formate C-acetyltransferase [Escherichia coli]	X	2.07148	X	18.639	X	2.02725	X	107.584	C
c153	c153.a1	c153.a1.a1	CEC15_003106	ompX	outer membrane protein OmpX [Escherichia coli]	X	1.82633	X	9.27584	X	7.93764	X	103.97	M
b14	b14.a1	b14.a1.a1	CEC15_000894	pgk	phosphoglycerate kinase [Escherichia coli]	X	4.50668	X	24.4799	X	5.92009	X	101.194	F
b19	b19.a1	b19.a1.a1	CEC15_001059	eno	phosphopyruvate hydratase [Escherichia coli]	X	0.69073	X	1.03903	X	6.49894	X	93.9622	F
c169	c169.a2	c169.a2.a1	EcN_000435	rplX	50S ribosomal protein L24 [Escherichia coli]							X	82.9483	J
a4	a4.a1	a4.a1.a1	CEC15_004156	groL	chaperonin GroEL [Escherichia coli]	X	12.4633	X	52.1106	X	7.21386	X	76.3678	O
c118	c118.a1	c118.a1.a1	CEC15_001217	raiA	ribosome-associated translation inhibitor RaiA [Escherichia coli]			X	7.21773			X	62.2895	J
a5	a5.a1	a5.a1.a1	CEC15_003905	dnaK	molecular chaperone DnaK [Escherichia coli]	X	6.14729	X	8.94183	X	4.28426	X	60.2647	O
b78	b78.a1	b78.a1.a1	CEC15_002913	wrbA	NAD(P)H:quinone oxidoreductase [Escherichia coli]	X	5.40495	X	72.1502	X	2.25769	X	56.7977	S
c274	c274.a1	c274.a1.a1	CEC15_001205	rpsP	30S ribosomal protein S16 [Escherichia coli]			X	42.8481			X	54.9867	J
c115	c115.a1	c115.a1.a1	CEC15_004330	rplL	50S ribosomal protein L7/L12 [Escherichia coli]	X	9.31502	X	156.487			X	48.8019	J
b23	b23.a1	b23.a1.a1	CEC15_002153	gapA	glyceraldehyde-3-phosphate dehydrogenase [Escherichia coli]	X	9.17598	X	25.9901	X	7.3645	X	48.2399	F
c173	c173.a1	c173.a1.a1	CEC15_000399	rplV	50S ribosomal protein L22 [Escherichia coli]			X	22.1321			X	44.7487	J
b57	b57.a1	b57.a1.a1	EcN_004693	udp	uridine phosphorylase [Escherichia coli]	X	1.13882	X	6.30812	X	3.61111	X	38.9458	F
b94	b94.a1	b94.a1.a1	CEC15_000387	rpsG	30S ribosomal protein S7 [Escherichia coli]			X	39.9655	X	1.6827	X	37.6325	J
c174	c174.a1	c174.a1.a1	CEC15_000401	rplP	50S ribosomal protein L16 [Escherichia coli]			X	10.1354			X	34.2132	J
b29	b29.a1	b29.a1.a1	CEC15_000207	gadA	glutamate decarboxylase [Escherichia coli]	X	0.755705	X	8.28395	X	0.920684	X	33.1135	E
b11	b11.a1	b11.a1.a1	CEC15_003008	rpsA	30S ribosomal protein S1 [Escherichia coli]	X	1.84754	X	16.4555	X	1.2463	X	32.715	J
b85	b85.a1	b85.a1.a1	CEC15_000400	rpsC	30S ribosomal protein S3 [Escherichia coli]			X	12.2718			X	30.4694	J
c269	c269.a1	c269.a1.a1	CEC15_004315	hupA	DNA-binding protein HU-alpha [Escherichia coli]	X	7.54114	X	14.1885	X	9	X	29.5999	L
b66	b66.a1	b66.a1.a1	EcN_003214	dps	DNA starvation/stationary phase protection protein Dps [Escherichia coli]					X	6.77367	X	29.1001	P
a7	a7.a1	a7.a1.a1	CEC15_000388	fusA	elongation factor G [Escherichia coli]	X	2.6427	X	7.83753	X	1.82447	X	28.0819	J
b36	b36.a2	b36.a2.a1	EcN_002861	flgE	flagellar hook protein FlgE [Escherichia coli]					X	1.89864	X	27.9864	N
c197	c197.a1	c197.a1.a1	CEC15_000420	rplQ	50S ribosomal protein L17 [Escherichia coli]			X	14.1885			X	23.4152	J
b38	b38.a1	b38.a1.a1	EcN_003078	ompA	porin OmpA [Escherichia coli]					X	7.64446	X	23.2946	M
b84	b84.a1	b84.a1.a1	CEC15_004398	tpiA	triose-phosphate isomerase [Escherichia coli]	X	1.33968	X	6.53767	X	5.05805	X	22.8427	F
c167	c167.a1	c167.a1.a1	CEC15_003742	skp	molecular chaperone Skp [Escherichia coli]			X	9.99962			X	21.615	M
b18	b18.a2	b18.a2.a1	EcN_000927	tktA	transketolase [Escherichia coli]					X	0.990419	X	20.58	G
c119	c119.a1	c119.a1.a1	CEC15_000413	rplO	50S ribosomal protein L15 [Escherichia coli]			X	9.50652			X	20.0557	J
b44	b44.a1	b44.a1.a1	CEC15_004565	rbsB	ribose ABC transporter substrate-binding protein RbsB [Escherichia coli]	X	6.09035	X	5.25769	X	15.092	X	20.0177	G
b79	b79.a1	b79.a1.a1	CEC15_000418	rpsD	30S ribosomal protein S4 [Escherichia coli]			X	7.71319	X	2.21841	X	19.0203	J
c106	c106.a1	c106.a1.a1	CEC15_002702	hns	DNA-binding transcriptional regulator H-NS [Escherichia coli]			X	23.701			X	19.0096	K
c166	c166.a1	c166.a1.a1	CEC15_004050	ridA	2-iminobutanoate/2-iminopropanoate deaminase [Escherichia coli]	X	17.343	X	30.6228	X	3.3417	X	18.8019	J
c190	c190.a1	c190.a1.a1	EcN_004762	trxA	thioredoxin TrxA [Escherichia coli]					X	15.9668	X	18.2556	O
a3	a3.a2	a3.a2.a1	EcN_002649	adhE	bifunctional acetaldehyde-CoA/alcohol dehydrogenase [Escherichia coli]					X	0.280932	X	17.636	C
b43	b43.a1	b43.a1.a1	CEC15_004160	aspA	aspartate ammonia-lyase [Escherichia coli]	X	1.97154	X	13.0276	X	1.1662	X	17.1986	E
b56	b56.a1	b56.a1.a1	CEC15_004332	rplA	50S ribosomal protein L1 [Escherichia coli]	X	1.82633	X	8.34927	X	1.64229	X	17.0017	J
c139	c139.a1	c139.a1.a1	CEC15_000481	rplM	50S ribosomal protein L13 [Escherichia coli]			X	3.04321			X	16.7046	J
b96	b96.a1	b96.a1.a1	CEC15_000411	rpsE	30S ribosomal protein S5 [Escherichia coli]			X	5.87881	X	1.41107	X	16.4164	J
b93	b93.a1	b93.a1.a1	CEC15_000409	rplF	50S ribosomal protein L6 [Escherichia coli]	X	0.866806	X	23.1107	X	1.68149	X	16.0469	J
b92	b92.a1	b92.a1.a1	CEC15_003313	ahpC	alkyl hydroperoxide reductase subunit C [Escherichia coli]	X	3.12374	X	10.1912	X	2.3234	X	15.9137	O
b59	b59.a1	b59.a1.a1	CEC15_000406	rplE	50S ribosomal protein L5 [Escherichia coli]			X	6.45864			X	15.6503	J
b89	b89.a1	b89.a1.a1	EcN_004228	argF	ornithine carbamoyltransferase [Escherichia coli]							X	14.9194	E
c271	c271.a1	c271.a1.a1	CEC15_002353	ydfZ	putative selenium delivery protein YdfZ [Escherichia coli]	X	2.18235	X	5.30957	X	3.26751	X	14.7591	S
c205	c205.a1	c205.a1.a1	CEC15_000682	ygiN	putative quinol monooxygenase [Escherichia coli]							X	14.7487	S
c200	c200.a1	c200.a1.a1	CEC15_003007	himD	integration host factor subunit beta [Escherichia coli]			X	8.67654			X	14.7487	K
c152	c152.a1	c152.a1.a1	CEC15_002271	sodB	superoxide dismutase [Fe] [Escherichia coli]	X	9.66322	X	8.69148	X	4.17947	X	14.699	C
c154	c154.a1	c154.a1.a1	CEC15_001444	crr	PTS glucose transporter subunit IIA [Escherichia coli]	X	6.98706	X	18.2556	X	2.81254	X	14.4215	G
c224	c224.a1	c224.a1.a1	CEC15_003448	hupB	DNA-binding protein HU-beta [Escherichia coli]			X	11.9093			X	14.1885	L
b98	b98.a1	b98.a1.a1	CEC15_000483	sspA	stringent starvation protein A [Escherichia coli]							X	13.7401	K
c191	c191.a1	c191.a1.a1	CEC15_004333	rplK	50S ribosomal protein L11 [Escherichia coli]			X	12.1187			X	13.678	J
c117	c117.a1	c117.a1.a1	CEC15_000482	rpsI	30S ribosomal protein S9 [Escherichia coli]			X	5.97482			X	13.4006	J
b52	b52.a1	b52.a1.a1	CEC15_000419	rpoA	DNA-directed RNA polymerase subunit alpha [Escherichia coli]			X	2.63026			X	13.024	K
b15	b15.a1	b15.a1.a1	EcN_001785	gnd	NADP-dependent phosphogluconate dehydrogenase [Escherichia coli]	X	0.778266	X	4.17697	X	0.556736	X	12.7323	F
b12	b12.a5	b12.a5.a1	EcN_003099	ompF	porin OmpF [Escherichia coli]					X	0.942324	X	12.6294	M
b30	b30.a2	b30.a2.a1	EcN_004023	tal	transaldolase [Escherichia coli]					X	2.38105	X	12.441	F
b72	b72.a1	b72.a1.a1	EcN_003850	rpsB	30S ribosomal protein S2 [Escherichia coli]							X	12.0593	J
c137	c137.a1	c137.a1.a1	CEC15_000395	rplD	50S ribosomal protein L4 [Escherichia coli]			X	3.53572	X	2.031	X	11.5966	J
a2	a2.a3	a2.a3.a1	CEC15_001235	grcA	autonomous glycyl radical cofactor GrcA [Escherichia coli]	X	3.20933	X	8.1857			X	11.4464	S
b69	b69.a1	b69.a1.a1	CEC15_003110	glnH	glutamine ABC transporter substrate-binding protein GlnH [Escherichia coli]	X	0.637913	X	1.59189	X	1.33443	X	11.0202	ET
c201	c201.a1	c201.a1.a1	CEC15_000404	rplN	50S ribosomal protein L14 [Escherichia coli]							X	10.893	J
b67	b67.a2	b67.a2.a1	EcN_003853	dapD	2,3,4,5-tetrahydropyridine-2,6-dicarboxylate N-succinyltransferase [Escherichia coli]					X	2.38525	X	10.5319	E
b40	b40.a1	b40.a1.a1	CEC15_003805	lpdA	dihydrolipoyl dehydrogenase [Escherichia coli]			X	10.5881			X	10.0984	F
c192	c192.a1	c192.a1.a1	CEC15_000393	rpsJ	30S ribosomal protein S10 [Escherichia coli]			X	3.69551	X	1.43203	X	9.36394	J
c194	c194.a1	c194.a1.a1	CEC15_004098	rpsF	30S ribosomal protein S6 [Escherichia coli]			X	6.50396			X	9	J
b64	b64.a1	b64.a1.a1	CEC15_000397	rplB	50S ribosomal protein L2 [Escherichia coli]			X	2.6222			X	8.8813	J
b70	b70.a2	b70.a2.a1	EcN_004050	deoD	purine-nucleoside phosphorylase [Escherichia coli]							X	7.83603	F
b87	b87.a2	b87.a2.a1	CEC15_000416	rpsM	30S ribosomal protein S13 [Escherichia coli]			X	4.36798			X	7.7571	J
b61	b61.a1	b61.a1.a1	CEC15_004447	glnA	glutamate--ammonia ligase [Escherichia coli]			X	1.13802	X	0.334207	X	7.42132	F
b24	b24.a2	b24.a2.a1	EcN_002289	pykF	pyruvate kinase PykF [Escherichia coli]					X	1.4518	X	7.2621	F
c283	c283.a1	c283.a1.a1	CEC15_000503	yhbH	ribosome hibernation promoting factor [Escherichia coli]			X	6.38481			X	7.21386	J
c193	c193.a1	c193.a1.a1	CEC15_001208	rplS	50S ribosomal protein L19 [Escherichia coli]			X	5.04044			X	7.13124	J
b16	b16.a1	b16.a1.a1	CEC15_004374	katG	catalase/peroxidase HPI [Escherichia coli]			X	0.43744	X	0.528322	X	7.08928	P
c282	c282.a1	c282.a1.a1	CEC15_000095	secB	protein-export chaperone SecB [Escherichia coli]							X	6.99369	U
b31	b31.a1	b31.a1.a1	CEC15_003750	tsf	translation elongation factor Ts [Escherichia coli]	X	3.49272	X	6.88229	X	0.538259	X	6.97614	J
b26	b26.a1	b26.a1.a1	CEC15_004587	glmS	glutamine--fructose-6-phosphate transaminase (isomerizing) [Escherichia coli]			X	1.07661			X	6.71039	M
c134	c134.a1	c134.a1.a1	CEC15_004095	rplI	50S ribosomal protein L9 [Escherichia coli]	X	1.09423	X	5.49062	X	1.55648	X	6.65172	J
c158	c158.a1	c158.a1.a1	CEC15_001159	eno	S-ribosylhomocysteine lyase [Escherichia coli]							X	6.5609	F
b81	b81.a1	b81.a1.a1	EcN_004469	lamB	maltoporin LamB [Escherichia coli]							X	6.40541	M
c325	c325.a1	c325.a1.a1	CEC15_004096	rpsR	30S ribosomal protein S18 [Escherichia coli]							X	6.38481	J
b21	b21.a1	b21.a1.a1	EcN_004354	lysS	lysine--tRNA ligase [Escherichia coli]	X	0.300672	X	1.2601	X	0.382375	X	6.31421	J
b33	b33.a1	b33.a1.a1	EcN_003545	tig	trigger factor [Escherichia coli]					X	0.615598	X	6.27027	D
c116	c116.a2	c116.a2.a1	EcN_004251	ppa	inorganic diphosphatase [Escherichia coli]					X	0.901286	X	6.08999	C
c168	c168.a1	c168.a1.a1	CEC15_004331	rplJ	50S ribosomal protein L10 [Escherichia coli]			X	2.98266	X	1.43731	X	5.87377	J
c171	c171.a1	c171.a1.a1	CEC15_004157	groS	co-chaperone GroES [Escherichia coli]			X	3.87226			X	5.81292	O
c210	c210.a1	c210.a1.a1	EcN_003405	uspG	universal stress protein UspG [Escherichia coli]							X	5.42012	T
c135	c135.a1	c135.a1.a1	CEC15_000394	rplC	50S ribosomal protein L3 [Escherichia coli]			X	4.29614			X	5.41642	J
c198	c198.a1	c198.a1.a1	CEC15_003477	tsx	nucleoside-specific channel-forming protein Tsx [Escherichia coli]							X	5.30236	M
c229	c229.a1	c229.a1.a1	CEC15_000410	rplR	50S ribosomal protein L18 [Escherichia coli]							X	5.2619	J
c232	c232.a2	c232.a2.a1	EcN_002723	pliG	PPC domain-containing protein [Escherichia coli]							X	4.93462	S
b22	b22.a1	b22.a1.a1	CEC15_004288	pgi	glucose-6-phosphate isomerase [Escherichia coli]	X	0.628888	X	1.38776	X	0.454607	X	4.84306	F
b71	b71.a2	b71.a2.a1	EcN_003700	pepD	cytosol nonspecific dipeptidase [Escherichia coli]							X	4.60709	E
c318	c318.a1	c318.a1.a1	CEC15_000070	rpmB	50S ribosomal protein L28 [Escherichia coli]							X	4.53341	J
b68	b68.a1	b68.a1.a1	CEC15_000476	mdh	malate dehydrogenase [Escherichia coli]	X	2.36008	X	8.27148			X	4.45005	C
b88	b88.a1	b88.a1.a1	CEC15_003413	adk	adenylate kinase [Escherichia coli]	X	1.59745	X	2.0493			X	4.42251	F
b20	b20.a1	b20.a1.a1	CEC15_004582	atpA	F0F1 ATP synthase subunit alpha [Escherichia coli]	X	0.267107	X	6.03262	X	0.472306	X	4.34509	F
c144	c144.a1	c144.a1.a1	CEC15_000408	rpsH	30S ribosomal protein S8 [Escherichia coli]							X	4.31096	J
c196	c196.a1	c196.a1.a1	CEC15_002152	yeaD	D-hexose-6-phosphate mutarotase [Escherichia coli]			X	2.21841			X	4.30181	G
b62	b62.a1	b62.a1.a1	EcN_004226	arcA	arginine deiminase [Escherichia coli]					X	0.577011	X	4.29847	E
c107	c107.a1	c107.a1.a1	CEC15_003938	deoB	phosphopentomutase [Escherichia coli]	X	0.70235	X	1.42311	X	0.471125	X	4.12092	F
c157	c157.a2	c157.a2.a1	EcN_001633	rplY	50S ribosomal protein L25 [Escherichia coli]							X	4.10557	J
c136	c136.a1	c136.a1.a1	CEC15_003748	frr	ribosome recycling factor [Escherichia coli]	X	2.48183	X	3.74342			X	4.09267	J
b97	b97.a1	b97.a1.a1	CEC15_003940	deoC	deoxyribose-phosphate aldolase [Escherichia coli]			X	2.25315			X	4.00416	F
c109	c109.a1	c109.a1.a1	CEC15_002733	prs	ribose-phosphate diphosphokinase [Escherichia coli]	X	0.866655	X	1.48447			X	3.96886	F
b42	b42.a1	b42.a1.a1	CEC15_000092	gpmI	2,3-bisphosphoglycerate-independent phosphoglycerate mutase [Escherichia coli]			X	0.827725			X	3.95188	F
c172	c172.a1	c172.a1.a1	CEC15_000907	rpiA	ribose-5-phosphate isomerase RpiA [Escherichia coli]	X	1.78033	X	1.94823			X	3.88401	G
c156	c156.a1	c156.a1.a1	EcN_002326	slyB	outer membrane lipoprotein SlyB [Escherichia coli]					X	3.87226	X	3.87226	M
c230	c230.a1	c230.a1.a1	CEC15_000417	rpsK	30S ribosomal protein S11 [Escherichia coli]							X	3.87226	J
b10	b10.a1	b10.a1.a1	CEC15_001221	clpB	ATP-dependent chaperone ClpB [Escherichia coli]							X	3.81051	O
b25	b25.a1	b25.a1.a1	EcN_004352	cadA	lysine decarboxylase CadA [Escherichia coli]			X	1.38162			X	3.77028	E
b13	b13.a1	b13.a1.a1	CEC15_004584	atpD	F0F1 ATP synthase subunit beta [Escherichia coli]			X	11.954	X	0.454607	X	3.6262	F
c111	c111.a1	c111.a1.a1	EcN_000525	nanA	N-acetylneuraminate lyase [Escherichia coli]							X	3.53631	H
c175	c175.a1	c175.a1.a1	CEC15_002837	fabD	ACP S-malonyltransferase [Escherichia coli]			X	1.63501			X	3.49806	I
c223	c223.a1	c223.a1.a1	CEC15_002606	tpx	thiol peroxidase [Escherichia coli]	X	3.87226	X	6.1515			X	3.37916	O
c324	c324.a1	c324.a1.a1	CEC15_002525	Usp	universal stress protein UspF [Escherichia coli]							X	3.26751	T
b58	b58.a1	b58.a1.a1	CEC15_002991	aspC	aspartate transaminase [Escherichia coli]			X	2.28276			X	3.21772	E
c241	c241.a1	c241.a1.a1	EcN_002981	-	hypothetical protein EcN_002981 [Escherichia coli]							X	3.21155	-
c155	c155.a1	c155.a1.a1	CEC15_001564	ackA	acetate kinase [Escherichia coli]			X	1.30634			X	3.20563	F
b63	b63.a1	b63.a1.a1	CEC15_002072	pykA	pyruvate kinase [Escherichia coli]			X	0.97282			X	3.14849	F
c141	c141.a1	c141.a1.a1	CEC15_004371	gldA	bifunctional L-1,2-propanediol dehydrogenase/glycerol dehydrogenase [Escherichia coli]							X	3.14849	C
c195	c195.a1	c195.a1.a1	CEC15_001389	dapA	4-hydroxy-tetrahydrodipicolinate synthase [Escherichia coli]			X	1.01925	X	0.755849	X	3.11969	E
c176	c176.a2	c176.a2.a1	EcN_000365	trpS	tryptophan--tRNA ligase [Escherichia coli]							X	3.05624	J
b28	b28.a1	b28.a1.a1	EcN_001508	pta	phosphate acetyltransferase [Escherichia coli]							X	3.0503	C
c170	c170.a1	c170.a1.a1	CEC15_003462	yajQ	nucleotide binding protein YajQ [Escherichia coli]	X	1.44152	X	1.41969			X	2.98107	S
b17	b17.a1	b17.a1.a1	EcN_000829	flu	autotransporter adhesin Ag43 [Escherichia coli]							X	2.91875	MU
c163	c163.a1	c163.a1.a1	EcN_002946	fimH	F1C fimbrial protein subunit FocH [Escherichia coli]							X	2.89864	NU
c125	c125.a1	c125.a1.a1	CEC15_003665	gmhA	D-sedoheptulose 7-phosphate isomerase [Escherichia coli]							X	2.77881	G
c143	c143.a1	c143.a1.a1	CEC15_001537	fabB	beta-ketoacyl-ACP synthase I [Escherichia coli]			X	0.755849			X	2.76706	I
c203	c203.a1	c203.a1.a1	CEC15_002212	himA	integration host factor subunit alpha [Escherichia coli]			X	2.65538			X	2.65538	K
b41	b41.a2	b41.a2.a1	EcN_001401	ptsI	phosphoenolpyruvate-protein phosphotransferase PtsI [Escherichia coli]							X	2.57838	G
a8	a8.a1	a8.a1.a1	CEC15_003807	aceE	pyruvate dehydrogenase (acetyl-transferring), homodimeric type [Escherichia coli]			X	1.77692			X	2.52332	F
c147	c147.a1	c147.a1.a1	CEC15_003920	arcA	two-component system response regulator ArcA [Escherichia coli]							X	2.46878	K
c142	c142.a1	c142.a1.a1	CEC15_002725	kdsA	3-deoxy-8-phosphooctulonate synthase [Escherichia coli]							X	2.4658	M
c108	c108.a1	c108.a1.a1	CEC15_000381	fkpA	FKBP-type peptidyl-prolyl cis-trans isomerase [Escherichia coli]	X	0.99204	X	4.35264	X	2.20121	X	2.46267	M
b87	b87.a1	b87.a1.a1	CEC15_004122	purA	adenylosuccinate synthase [Escherichia coli]			X	0.836439			X	2.43521	F
c138	c138.a1	c138.a1.a1	CEC15_003169	gpmA	2,3-diphosphoglycerate-dependent phosphoglycerate mutase [Escherichia coli]	X	1.24794	X	1.44977			X	2.4142	F
c227	c227.a1	c227.a1.a1	CEC15_003368	ahpF	peptidylprolyl isomerase B [Escherichia coli]							X	2.37929	O
c161	c161.a1	c161.a1.a1	CEC15_002643	fabI	enoyl-ACP reductase FabI [Escherichia coli]							X	2.18235	I
b37	b37.a1	b37.a1.a1	EcN_003507	htpG	molecular chaperone HtpG [Escherichia coli]							X	2.12931	O
b55	b55.a1	b55.a1.a1	EcN_003823	proS	proline--tRNA ligase [Escherichia coli]							X	2.11156	J
a9	a9.a1	a9.a1.a1	CEC15_004329	rpoB	DNA-directed RNA polymerase subunit beta [Escherichia coli]			X	0.316859			X	2.07281	K
c183	c183.a1	c183.a1.a1	EcN_001463	fadL	long-chain fatty acid transporter FadL [Escherichia coli]							X	2.01687	M
b50	b50.a2	b50.a2.a1	EcN_004471	malE	maltose/maltodextrin ABC transporter substrate-binding protein MalE [Escherichia coli]							X	1.92243	P
c121	c121.a1	c121.a1.a1	CEC15_000086	hldD	ADP-glyceromanno-heptose 6-epimerase [Escherichia coli]							X	1.92084	F
c202	c202.a1	c202.a1.a1	CEC15_000370	crp	cAMP-activated global transcriptional regulator CRP [Escherichia coli]							X	1.88979	K
c150	c150.a1	c150.a1.a1	CEC15_002834	fabF	beta-ketoacyl-ACP synthase II [Escherichia coli]							X	1.84743	I
c215	c215.a1	c215.a1.a1	CEC15_002355	ydfG	bifunctional NADP-dependent 3-hydroxy acid dehydrogenase/3-hydroxypropionate dehydrogenase YdfG [Escherichia coli]							X	1.8436	S
c330	c330.a1	c330.a1.a1	CEC15_002021	ftnA	non-heme ferritin [Escherichia coli]							X	1.82633	P
c231	c231.a1	c231.a1.a1	CEC15_004553	yifE	macrodomain Ori organization protein MaoP [Escherichia coli]			X	1.17368			X	1.79308	S
b47	b47.a1	b47.a1.a1	CEC15_000542	pnp	polyribonucleotide nucleotidyltransferase [Escherichia coli]			X	0.64246			X	1.74359	J
b45	b45.a1	b45.a1.a1	CEC15_002793	icd	NADP-dependent isocitrate dehydrogenase [Escherichia coli]	X	1.72305	X	6.9676			X	1.73252	C
c181	c181.a1	c181.a1.a1	CEC15_001369	upp	uracil phosphoribosyltransferase [Escherichia coli]							X	1.6572	F
b83	b83.a1	b83.a1.a1	CEC15_003012	serC	3-phosphoserine/phosphohydroxythreonine transaminase [Escherichia coli]							X	1.63423	E
b49	b49.a1	b49.a1.a1	CEC15_000330	pckA	phosphoenolpyruvate carboxykinase (ATP) [Escherichia coli]	X	1.84856	X	5.75617			X	1.62804	F
c146	c146.a1	c146.a1.a1	EcN_000962	gcvT	glycine cleavage system aminomethyltransferase GcvT [Escherichia coli]			X	0.518853			X	1.58797	E
b25	b25.a2	b25.a2.a1	CEC15_003749	pyrH	UMP kinase [Escherichia coli]							X	1.52783	F
c140	c140.a1	c140.a1.a1	CEC15_000866	metK	methionine adenosyltransferase [Escherichia coli]			X	0.752185			X	1.48769	H
c240	c240.a1	c240.a1.a1	EcN_000551	mlaC	phospholipid-binding protein MlaC [Escherichia coli]							X	1.47212	Q
c113	c113.a1	c113.a1.a1	EcN_004239	treC	alpha,alpha-phosphotrehalase [Escherichia coli]							X	1.41226	G
b80	b80.a2	b80.a2.a1	EcN_000904	ansB	L-asparaginase 2 [Escherichia coli]					X	0.735495	X	1.41149	EJ
c149	c149.a1	c149.a1.a1	EcN_000130	mtlD	mannitol-1-phosphate 5-dehydrogenase [Escherichia coli]							X	1.38463	G
c328	c328.a1	c328.a1.a1	CEC15_004084	fklB	FKBP-type peptidyl-prolyl cis-trans isomerase [Escherichia coli]							X	1.37137	O
b75	b75.a1	b75.a1.a1	CEC15_003026	serS	serine--tRNA ligase [Escherichia coli]			X	1.10459			X	1.3652	J
c206	c206.a1	c206.a1.a1	CEC15_002703	galU	UTP--glucose-1-phosphate uridylyltransferase GalU [Escherichia coli]							X	1.34399	M
c123	c123.a1	c123.a1.a1	CEC15_000458	accC	acetyl-CoA carboxylase biotin carboxylase subunit [Escherichia coli]							X	1.33968	I
c101	c101.a1	c101.a1.a1	CEC15_003312	ahpF	alkyl hydroperoxide reductase subunit F [Escherichia coli]							X	1.33612	O
b90	b90.a1	b90.a1.a1	CEC15_001265	glyA	serine hydroxymethyltransferase [Escherichia coli]			X	1.18449			X	1.2997	E
c145	c145.a1	c145.a1.a1	CEC15_002806	potD	spermidine/putrescine ABC transporter substrate-binding protein PotD [Escherichia coli]							X	1.27902	P
b27	b27.a2	b27.a2.a1	EcN_002855	flgK	flagellar hook-associated protein FlgK [Escherichia coli]							X	1.25244	N
c207	c207.a2	c207.a2.a1	EcN_003436	nfnB	oxygen-insensitive NAD(P)H nitroreductase [Escherichia coli]							X	1.2017	C
b32	b32.a2	b32.a2.a1	EcN_003905	aceF	pyruvate dehydrogenase complex dihydrolipoyllysine-residue acetyltransferase [Escherichia coli]							X	1.2016	F
c189	c189.a1	c189.a1.a1	CEC15_001741	metG	methionine--tRNA ligase [Escherichia coli]							X	1.19881	J
b77	b77.a1	b77.a1.a1	EcN_004547	btuB	TonB-dependent vitamin B12 receptor BtuB [Escherichia coli]							X	1.08512	P
c228	c228.a1	c228.a1.a1	CEC15_004458	dsbA	thiol:disulfide interchange protein DsbA [Escherichia coli]							X	1.07618	O
b99	b99.a1	b99.a1.a1	CEC15_001460	gltX	glutamate--tRNA ligase [Escherichia coli]			X	0.816586			X	1.0261	J
a2	a2.a2	a2.a2.a1	CEC15_000594	tdcE	2-ketobutyrate formate-lyase/pyruvate formate-lyase [Escherichia coli]			X	0.266693	X	0.155231	X	0.964094	C
c204	c204.a1	c204.a1.a1	CEC15_004401	pfkA	6-phosphofructokinase [Escherichia coli]							X	0.948146	F
c306	c306.a1	c306.a1.a1	CEC15_000155	glyQ	glycine--tRNA ligase subunit alpha [Escherichia coli]							X	0.914249	J
c236	c236.a1	c236.a1.a1	CEC15_001551	hisJ	histidine ABC transporter substrate-binding protein HisJ [Escherichia coli]							X	0.907284	ET
c122	c122.a1	c122.a1.a1	CEC15_002989	asnS	asparagine--tRNA ligase [Escherichia coli]							X	0.893682	J
c178	c178.a1	c178.a1.a1	CEC15_004470	pepQ	Xaa-Pro dipeptidase [Escherichia coli]							X	0.885304	E
b21	b21.a2	b21.a2.a1	CEC15_000934	lysS	lysine--tRNA ligase [Escherichia coli]							X	0.874913	J
c247	c247.a1	c247.a1.a1	CEC15_000696	yqhD	alcohol dehydrogenase [Escherichia coli]							X	0.873817	C
c120	c120.a1	c120.a1.a1	CEC15_003161	modA	molybdate ABC transporter substrate-binding protein [Escherichia coli]			X	1.9644			X	0.870356	P
c239	c239.a1	c239.a1.a1	EcN_000235	gor	glutathione-disulfide reductase [Escherichia coli]							X	0.870028	C
c243	c243.a1	c243.a1.a1	CEC15_003031	trxB	thioredoxin-disulfide reductase [Escherichia coli]							X	0.866655	O
c285	c285.a1	c285.a1.a1	CEC15_003157	pgl	6-phosphogluconolactonase [Escherichia coli]							X	0.858473	F
c114	c114.a1	c114.a1.a1	EcN_001310	pepB	aminopeptidase PepB [Escherichia coli]							X	0.841263	E
b46	b46.a1	b46.a1.a1	EcN_002262	ppsA	phosphoenolpyruvate synthase [Escherichia coli]			X	0.769917			X	0.822315	G
b53	b53.a1	b53.a1.a1	EcN_004595	glpK	glycerol kinase GlpK [Escherichia coli]							X	0.815593	F
b51	b51.a1	b51.a1.a1	EcN_004006	ileS	isoleucine--tRNA ligase [Escherichia coli]							X	0.811715	J
c112	c112.a2	c112.a2.a1	EcN_003300	sucB	2-oxoglutarate dehydrogenase complex dihydrolipoyllysine-residue succinyltransferase [Escherichia coli]							X	0.800171	C
c102	c102.a1	c102.a1.a1	CEC15_000537	nusA	transcription termination factor NusA [Escherichia coli]							X	0.762697	K
b48	b48.a1	b48.a1.a1	CEC15_000921	gcvP	aminomethyl-transferring glycine dehydrogenase [Escherichia coli]			X	0.569741			X	0.734997	E
c110	c110.a1	c110.a1.a1	CEC15_003197	sucD	succinate--CoA ligase subunit alpha [Escherichia coli]			X	2.60107			X	0.719092	C
c148	c148.a1	c148.a1.a1	CEC15_001058	pyrG	CTP synthase (glutamine hydrolyzing) [Escherichia coli]							X	0.7176	F
c184	c184.a1	c184.a1.a1	CEC15_004386	hslU	HslU--HslV peptidase ATPase subunit [Escherichia coli]							X	0.714229	O
b27	b27.a1	b27.a1.a1	CEC15_002846	flgK	flagellar hook-associated protein FlgK [Escherichia coli]			X	14.9716			X	0.677212	N
c208	c208.a1	c208.a1.a1	CEC15_003766	hemL	glutamate-1-semialdehyde 2,1-aminomutase [Escherichia coli]							X	0.672545	H
c214	c214.a1	c214.a1.a1	EcN_002330	tyrS	tyrosine--tRNA ligase [Escherichia coli]							X	0.672545	J
c151	c151.a1	c151.a1.a1	CEC15_003235	pgm	phosphoglucomutase (alpha-D-glucose-1,6-bisphosphate-dependent) [Escherichia coli]							X	0.670302	G
c182	c182.a1	c182.a1.a1	EcN_001769	manB	colanic acid biosynthesis phosphomannomutase CpsG [Escherichia coli]							X	0.649648	F
b82	b82.a2	b82.a2.a1	EcN_004362	fumB	class I fumarate hydratase [Escherichia coli]							X	0.64599	C
b35	b35.a1	b35.a1.a1	EcN_004526	rpoC	DNA-directed RNA polymerase subunit beta' [Escherichia coli]							X	0.642979	K
c104	c104.a1	c104.a1.a1	CEC15_000538	infB	translation initiation factor IF-2 [Escherichia coli]							X	0.634791	J
c294	c294.a1	c294.a1.a1	CEC15_002210	pheS	phenylalanine--tRNA ligase subunit alpha [Escherichia coli]							X	0.623244	J
b86	b86.a2	b86.a2.a1	EcN_002854	flgL	flagellar hook-associated protein FlgL [Escherichia coli]							X	0.582745	N
c164	c164.a1	c164.a1.a1	EcN_000567	glmM	phosphoglucosamine mutase [Escherichia coli]							X	0.581366	G
c213	c213.a1	c213.a1.a1	CEC15_004535	rho	transcription termination factor Rho [Escherichia coli]							X	0.57547	K
b91	b91.a1	b91.a1.a1	EcN_002095	aspS	aspartate--tRNA ligase [Escherichia coli]							X	0.569936	J
b65	b65.a1	b65.a1.a1	EcN_001175	alaS	alanine--tRNA ligase [Escherichia coli]							X	0.557808	J
c249	c249.a1	c249.a1.a1	EcN_002355	manA	mannose-6-phosphate isomerase [Escherichia coli]							X	0.555094	G
b17	b17.a4	b17.a4.a1	EcN_004174	flu	Ag43/Cah family autotransporter adhesin [Escherichia coli]							X	0.543985	MU
c256	c256.a1	c256.a1.a1	CEC15_002003	fliA	RNA polymerase sigma factor FliA [Escherichia coli]							X	0.532886	K
c218	c218.a1	c218.a1.a1	CEC15_003825	ftsZ	cell division protein FtsZ [Escherichia coli]							X	0.528532	D
c327	c327.a1	c327.a1.a1	CEC15_002324	ydgH	DUF1471 family protein YdgH [Escherichia coli]							X	0.507276	S
c219	c219.a1	c219.a1.a1	CEC15_004446	typA	ribosome-dependent GTPase TypA [Escherichia coli]							X	0.5	T
c297	c297.a1	c297.a1.a1	EcN_001329	guaB	IMP dehydrogenase [Escherichia coli]							X	0.490996	F
c303	c303.a1	c303.a1.a1	EcN_003448	ompT	omptin family outer membrane protease OmpT [Escherichia coli]							X	0.490996	M
c126	c126.a1	c126.a1.a1	CEC15_002987	pepN	aminopeptidase N [Escherichia coli]							X	0.487265	E
c180	c180.a1	c180.a1.a1	CEC15_002074	zwf	glucose-6-phosphate dehydrogenase [Escherichia coli]							X	0.43573	F
c160	c160.a1	c160.a1.a1	CEC15_003278	leuS	leucine--tRNA ligase [Escherichia coli]							X	0.426974	J
c130	c130.a1	c130.a1.a1	EcN_000237	prlC	oligopeptidase A [Escherichia coli]							X	0.39865	E
c254	c254.a1	c254.a1.a1	CEC15_000644	rpoD	RNA polymerase sigma factor RpoD [Escherichia coli]							X	0.397022	K
c129	c129.a1	c129.a1.a1	CEC15_000314	malP	maltodextrin phosphorylase [Escherichia coli]							X	0.381091	G
c165	c165.a1	c165.a1.a1	EcN_000166	glyS	glycine--tRNA ligase subunit beta [Escherichia coli]							X	0.376531	J
c127	c127.a1	c127.a1.a1	CEC15_003244	glnS	glutamine--tRNA ligase [Escherichia coli]							X	0.370055	J
b34	b34.a1	b34.a1.a1	CEC15_003803	acnB	bifunctional aconitate hydratase 2/2-methylisocitrate dehydratase [Escherichia coli]			X	0.793155			X	0.333979	C
b82	b82.a3	b82.a3.a1	CEC15_002316	fumA	class I fumarate hydratase [Escherichia coli]	X	0.232692					X	0.333008	C
c212	c212.a1	c212.a1.a1	CEC15_002211	pheT	phenylalanine--tRNA ligase subunit beta [Escherichia coli]							X	0.324087	J
c132	c132.a1	c132.a1.a1	EcN_004220	valS	valine--tRNA ligase [Escherichia coli]							X	0.288339	J
c255	c255.a1	c255.a1.a1	CEC15_001310	guaA	glutamine-hydrolyzing GMP synthase [Escherichia coli]							X	0.286725	F
c185	c185.a1	c185.a1.a1	EcN_004261	cpdB	2',3'-cyclic-nucleotide 2'-phosphodiesterase [Escherichia coli]							X	0.262798	F
c288	c288.a1	c288.a1.a1	CEC15_001713	cdd	cytidine deaminase [Escherichia coli]							X	0.243141	F
c244	c244.a1	c244.a1.a1	CEC15_004143	frdA	fumarate reductase (quinol) flavoprotein subunit [Escherichia coli]							X	0.206853	C
c338	c338.a1	c338.a1.a1	CEC15_003449	lon	endopeptidase La [Escherichia coli]							X	0.192334	O
c262	c262.a1	c262.a1.a1	CEC15_003037	clpA	ATP-dependent Clp protease ATP-binding subunit ClpA [Escherichia coli]							X	0.178805	O
c225	c225.a1	c225.a1.a1	CEC15_003071	grxA	glutaredoxin 1 [Escherichia coli]	X	16.6962			X	33.2773			O
c276	c276.a1	c276.a1.a1	EcN_003287	pal	peptidoglycan-associated lipoprotein Pal [Escherichia coli]					X	2.86325			M
a1	a1.a1	a1.a1.a1	CEC15_002002	fliC	flagellin FliC [Escherichia coli]	X	1.59665e+08	X	8.209e+13					N
b36	b36.a1	b36.a1.a1	CEC15_002852	flgE	flagellar hook protein FlgE [Escherichia coli]	X	42.8616	X	586.99					N
b12	b12.a2	b12.a2.a1	CEC15_001641	ompC	porin OmpC [Escherichia coli]	X	9.17598	X	45.65					M
b38	b38.a2	b38.a2.a1	CEC15_002962	ompA	porin OmpA [Escherichia coli]	X	7.17011	X	8.87595					M
b66	b66.a2	b66.a2.a1	CEC15_003109	dps	DNA starvation/stationary phase protection protein Dps [Escherichia coli]	X	6.78737	X	17.6665					P
c273	c273.a1	c273.a1.a1	CEC15_002104	cspE	transcription antiterminator/RNA stability regulator CspE [Escherichia coli]	X	5.76355	X	5.30957					K
b39	b39.a1	b39.a1.a1	CEC15_000895	fbaA	class II fructose-bisphosphate aldolase [Escherichia coli]	X	4.7771	X	51.9172					F
b30	b30.a1	b30.a1.a1	CEC15_003910	tal	transaldolase [Escherichia coli]	X	3.16965	X	4.8281					F
b67	b67.a1	b67.a1.a1	CEC15_003754	dapD	2,3,4,5-tetrahydropyridine-2,6-dicarboxylate N-succinyltransferase [Escherichia coli]	X	2.69431	X	4.81901					E
b60	b60.a1	b60.a1.a1	CEC15_001616	glpQ	glycerophosphodiester phosphodiesterase [Escherichia coli]	X	1.78033	X	6.56102			X		C
b73	b73.a1	b73.a1.a1	CEC15_001706	mglB	galactose/glucose ABC transporter substrate-binding protein MglB [Escherichia coli]	X	1.74588	X	3.13658					G
b12	b12.a6	b12.a6.a1	CEC15_002990	ompF	porin OmpF [Escherichia coli]	X	1.67296	X	3.43399					M
c116	c116.a1	c116.a1.a1	CEC15_004067	ppa	inorganic diphosphatase [Escherichia coli]	X	1.27377	X	2.83519					C
b50	b50.a1	b50.a1.a1	CEC15_004278	malE	maltose/maltodextrin ABC transporter substrate-binding protein MalE [Escherichia coli]	X	1.0915	X	2.55797					P
b80	b80.a1	b80.a1.a1	CEC15_000848	ansB	L-asparaginase 2 [Escherichia coli]	X	1.0632	X	4.89874					EJ
b18	b18.a1	b18.a1.a1	CEC15_000881	tktA	transketolase [Escherichia coli]	X	0.933427	X	5.41609					G
b70	b70.a1	b70.a1.a1	CEC15_003937	deoD	purine-nucleoside phosphorylase [Escherichia coli]	X	0.644238	X	4.01669					F
b33	b33.a2	b33.a2.a1	CEC15_003452	tig	trigger factor [Escherichia coli]	X	0.590011	X	2.45111					D
b24	b24.a1	b24.a1.a1	CEC15_002249	pykF	pyruvate kinase PykF [Escherichia coli]	X	0.559289	X	2.13809					F
c190	c190.a2	c190.a2.a1	CEC15_004537	trxA	thioredoxin TrxA [Escherichia coli]	X	0.518853	X	19.3263					O
a3	a3.a1	a3.a1.a1	CEC15_002699	adhE	bifunctional acetaldehyde-CoA/alcohol dehydrogenase [Escherichia coli]	X	0.256723	X	1.31563					C
c124	c124.a1	c124.a1.a1	EcN_002646	oppA	oligopeptide ABC transporter substrate-binding protein OppA [Escherichia coli]	X	0.256723	X	0.686788					E
c131	c131.a1	c131.a1.a1	CEC15_004811	sat	autotransporter outer membrane beta-barrel domain-containing protein (plasmid) [Escherichia coli]	X	0.185717							MU
c177	c177.a1	c177.a1.a1	CEC15_000398	rpsS	30S ribosomal protein S19 [Escherichia coli]			X	11.7487					J
c169	c169.a1	c169.a1.a1	CEC15_000405	rplX	50S ribosomal protein L24 [Escherichia coli]			X	66.078					J
c275	c275.a1	c275.a1.a1	CEC15_000520	rplU	50S ribosomal protein L21 [Escherichia coli]			X	2.49134					J
c278	c278.a1	c278.a1.a1	CEC15_000541	rpsO	30S ribosomal protein S15 [Escherichia coli]			X	23.2006					J
c209	c209.a1	c209.a1.a1	CEC15_000687	ygiW	OB fold stress tolerance protein YgiW [Escherichia coli]			X	2.65538					S
b41	b41.a1	b41.a1.a1	CEC15_001445	ptsI	phosphoenolpyruvate-protein phosphotransferase PtsI [Escherichia coli]			X	0.723458					G
c220	c220.a1	c220.a1.a1	CEC15_001614	glpA	anaerobic glycerol-3-phosphate dehydrogenase subunit A [Escherichia coli]							X		C
c157	c157.a1	c157.a1.a1	CEC15_001670	rplY	50S ribosomal protein L25 [Escherichia coli]			X	22.3528					J
c290	c290.a1	c290.a1.a1	CEC15_001816	manB	dTDP-4-dehydrorhamnose 3,5-epimerase [Escherichia coli]			X	0.755849					F
b74	b74.a1	b74.a1.a1	CEC15_002001	fliD	flagellar filament capping protein FliD [Escherichia coli]			X	5.3183					N
c159	c159.a1	c159.a1.a1	CEC15_002110	manX	PTS mannose transporter subunit IIAB [Escherichia coli]			X	0.699561					G
c103	c103.a1	c103.a1.a1	CEC15_002205	thrS	threonine--tRNA ligase [Escherichia coli]							X		J
c281	c281.a1	c281.a1.a1	CEC15_002206	infC	translation initiation factor IF-3 [Escherichia coli]			X	2.05251					J
c237	c237.a1	c237.a1.a1	CEC15_002208	rplT	50S ribosomal protein L20 [Escherichia coli]			X	2.76355					J
b12	b12.a7	b12.a7.a1	CEC15_002524	ompN	porin OmpN [Escherichia coli]			X	0.800171					M
b86	b86.a1	b86.a1.a1	CEC15_002845	flgL	flagellar hook-associated protein FlgL [Escherichia coli]			X	6.14682					N
b76	b76.a1	b76.a1.a1	CEC15_003198	sucC	ADP-forming succinate--CoA ligase subunit beta [Escherichia coli]			X	1.33017					F
c112	c112.a1	c112.a1.a1	CEC15_003199	sucB	2-oxoglutarate dehydrogenase complex dihydrolipoyllysine-residue succinyltransferase [Escherichia coli]			X	2.05999					C
c100	c100.a1	c100.a1.a1	CEC15_003206	gltA	citrate synthase [Escherichia coli]			X	2.44187					C
c319	c319.a1	c319.a1.a1	CEC15_003296	cspE	transcription antiterminator/RNA stability regulator CspE [Escherichia coli]			X	2.49134					K
b71	b71.a1	b71.a1.a1	CEC15_003611	pepD	cytosol nonspecific dipeptidase [Escherichia coli]			X	1.80323					E
b72	b72.a2	b72.a2.a1	CEC15_003751	rpsB	30S ribosomal protein S2 [Escherichia coli]			X	4.31709					J
b32	b32.a1	b32.a1.a1	CEC15_003806	aceF	pyruvate dehydrogenase complex dihydrolipoyllysine-residue acetyltransferase [Escherichia coli]			X	3.00701					F
c199	c199.a1	c199.a1.a1	CEC15_003946	osmY	molecular chaperone OsmY [Escherichia coli]			X	3.88401					S
c233	c233.a1	c233.a1.a1	CEC15_004007	fimH	type 1 fimbria D-mannose specific adhesin FimH [Escherichia coli]			X	4.85194					NU
c293	c293.a1	c293.a1.a1	CEC15_004008	fimG	type 1 fimbria minor subunit FimG [Escherichia coli]			X	12.8481					NU
c179	c179.a1	c179.a1.a1	CEC15_004011	fimC	type 1 fimbria chaperone FimC [Escherichia coli]			X	1.9654					NU
b82	b82.a1	b82.a1.a1	CEC15_004191	fumB	class I fumarate hydratase [Escherichia coli]			X	0.75937					C
b53	b53.a2	b53.a2.a1	CEC15_004391	glpK	glycerol kinase GlpK [Escherichia coli]			X	1.58741					F
c186	c186.a1	c186.a1.a1	CEC15_004408	sodA	superoxide dismutase [Mn] [Escherichia coli]			X	1.52945					P
b54	b54.a1	b54.a1.a1	CEC15_004612	tnaA	tryptophanase [Escherichia coli]			X	3.11552					E
*note: Proteins sharing some peptide sequence homology are presented as part of the same 'group id' while 'subgroups id' aims to differentiate them among those showing specific peptide sequences
