# Supplementary material for: Comprehensive probiogenomics analysis of the commensal Escherichia coli CEC15 as a potential probiotic strain
Source: BMC Microbiol. 2023 Nov 27;23:364. doi: 10.1186/s12866-023-03112-4 (PMC10680302; doi:10.1186/s12866-023-03112-4)
Supplement: Supplementary file 17 — Additional file 17: Supplementary table S12. Number of OTUs per sample at the genus level. [file 12866_2023_3112_MOESM17_ESM.xls]

## Sheet: SUPPLEMENTARY TABLE S12
Supplementary table S12. Number of OTUs per sample at the genus level.
OTU ID	CEC-MUC-1	CEC-MUC-2	CEC-MUC-3	CEC-MUC-4	CEC-MUC-5	CEC15-1	CEC15-2	CEC15-3	CEC15-5	CEC15-6	CEC15-7	CEC15-8	EcN-1	EcN-2	EcN-3	EcN-4	EcN-5	EcN-6	EcN-8	EcN-MUC-1	EcN-MUC-2	EcN-MUC-3	EcN-MUC-4	EcN-MUC-5	MUC-1	MUC-2	MUC-3	MUC-4	NC-1	NC-2	NC-3	NC-4	NC-6	NC-8
d__Bacteria;p__Bacteroidota;c__Bacteroidia;o__Bacteroidales;f__Tannerellaceae;g__Parabacteroides	19332	299556	55745	20275	53642	19320	59974	29379	1691	18092	12117	3855	4198	18271	1106	4694	22029	733	6244	92597	45105	40088	4669	5590	17189	16791	19156	5156	8046	1664	6819	1906	9231	4528
d__Bacteria;p__Firmicutes;c__Clostridia;o__Lachnospirales;f__Lachnospiraceae;g__Lachnospiraceae_NK4A136_group	850	18726	5145	8592	19472	6841	23136	14636	22832	9527	22532	10516	33378	12656	31196	20409	11415	6351	19269	5047	11861	1105	0	4390	2205	1626	0	4651	5150	8456	3471	12814	4853	0
d__Bacteria;p__Firmicutes;c__Clostridia;o__Lachnospirales;f__Lachnospiraceae;__	11117	74091	31624	30989	41974	40029	92025	74055	61053	32127	36323	23544	33933	38901	71518	37028	23091	12638	75879	26551	21733	14775	341	6648	6617	6694	6888	22434	28401	14966	10644	24120	24739	34597
d__Bacteria;p__Firmicutes;c__Clostridia;o__Clostridia_UCG-014;f__Clostridia_UCG-014;g__Clostridia_UCG-014	0	16064	29361	6287	8441	7602	14527	7830	2781	0	6842	2194	1844	1389	4189	5438	6780	730	5716	12282	13599	834	32	2753	1433	2085	2194	632	5329	4010	3838	7538	4332	783
d__Bacteria;p__Proteobacteria;c__Gammaproteobacteria;o__Enterobacterales;f__Enterobacteriaceae;g__Escherichia-Shigella	6919	31784	0	0	395	83	61	0	0	0	50	0	17	0	48	93	616	0	218	6174	183	20477	7703	15488	4267	5261	15149	7503	0	36	0	90	337	114
d__Bacteria;p__Firmicutes;c__Clostridia;o__Oscillospirales;f__Oscillospiraceae;__	1109	17309	4567	1832	5473	5159	11349	5794	7711	4964	5528	2434	8350	9307	10932	7011	4811	2000	10726	1556	1828	2781	199	2316	936	197	339	1514	5960	4436	5691	5921	2312	4893
d__Bacteria;p__Firmicutes;c__Clostridia;o__Oscillospirales;f__Oscillospiraceae;g__Colidextribacter	1475	17101	2348	1751	2747	2715	5190	3299	3129	1831	1912	1900	3624	5783	4073	2088	2078	936	5053	1581	767	2670	0	569	0	597	1517	1082	1350	1585	636	788	1455	0
d__Bacteria;p__Firmicutes;c__Bacilli;o__Lactobacillales;f__Lactobacillaceae;g__Lactobacillus	0	2233	2166	189	0	2189	2732	3622	2409	1925	432	2125	341	0	884	408	548	0	1229	2060	497	640	0	0	0	0	579	0	3549	996	2099	719	439	1484
d__Bacteria;p__Firmicutes;c__Clostridia;o__Oscillospirales;f__[Eubacterium]_coprostanoligenes_group;g__[Eubacterium]_coprostanoligenes_group	481	2264	832	0	1335	2571	6031	4714	2861	618	2182	1167	370	998	721	1267	2723	669	1802	2241	2872	1067	106	2052	779	885	733	0	793	1513	2093	1261	803	1250
d__Bacteria;p__Firmicutes;c__Clostridia;o__Oscillospirales;f__Oscillospiraceae;g__Oscillibacter	216	3944	1387	804	2157	985	3931	0	2402	1056	876	0	1641	2027	4712	1276	826	0	3003	2520	974	0	0	872	0	518	644	1020	611	1004	524	887	613	815
d__Bacteria;p__Firmicutes;c__Clostridia;o__Oscillospirales;f__Butyricicoccaceae;g__Butyricicoccus	0	4080	493	534	1352	583	3960	3784	2978	3609	3762	1747	2221	4090	2657	4192	991	638	1864	559	772	371	0	151	0	217	144	251	944	617	328	697	287	0
d__Bacteria;p__Firmicutes;c__Clostridia;o__Oscillospirales;f__Oscillospiraceae;g__UCG-005	161	10365	1556	1193	1506	1149	4181	3123	0	0	942	292	400	248	0	954	0	0	676	2733	1374	1560	100	246	1076	809	459	434	0	59	0	0	0	850
d__Bacteria;p__Firmicutes;c__Clostridia;o__Lachnospirales;f__Lachnospiraceae;g__Blautia	569	751	0	0	765	0	551	0	3890	1767	294	0	4244	5721	2651	1597	507	0	383	2224	1330	749	0	0	638	410	0	1212	2568	781	990	1481	1813	1687
d__Bacteria;p__Firmicutes;c__Bacilli;o__Acholeplasmatales;f__Acholeplasmataceae;g__Anaeroplasma	0	4241	4800	1412	3208	0	1175	1265	0	0	784	0	722	1855	1047	913	368	0	680	532	376	0	5	32	460	0	0	0	0	0	0	0	1079	0
d__Bacteria;p__Firmicutes;c__Clostridia;o__Clostridia_vadinBB60_group;f__Clostridia_vadinBB60_group;g__Clostridia_vadinBB60_group	0	7429	6012	2259	4262	2549	10548	4848	1080	3703	1207	1369	4217	2717	10467	5353	2580	595	6841	1433	2377	407	0	0	1082	0	123	523	4127	2250	1350	4537	1171	777
d__Bacteria;p__Firmicutes;c__Clostridia;o__Peptostreptococcales-Tissierellales;f__Anaerovoracaceae;g__[Eubacterium]_nodatum_group	322	8436	0	271	464	552	1534	1107	371	252	0	0	0	185	0	136	519	0	0	605	437	619	389	426	795	3922	1089	0	111	0	316	137	632	369
d__Bacteria;p__Firmicutes;c__Clostridia;o__Oscillospirales;f__Ruminococcaceae;g__Anaerotruncus	1195	3263	339	344	1036	768	2657	1891	0	0	633	0	555	1610	562	987	269	168	650	189	461	579	38	69	116	602	0	639	688	177	378	585	199	70
d__Bacteria;p__Firmicutes;c__Clostridia;o__Oscillospirales;__;__	0	1519	2051	1259	1749	453	2729	2178	0	0	503	0	217	0	0	51	0	43	563	1756	1768	0	0	0	0	189	87	0	0	0	0	0	765	255
d__Bacteria;p__Firmicutes;c__Clostridia;o__Lachnospirales;f__Lachnospiraceae;g__Lachnospiraceae_UCG-001	0	468	0	0	224	187	2018	3282	3792	0	0	0	0	0	979	0	129	0	1294	0	771	0	0	0	0	0	0	1007	0	0	669	1074	1212	0
d__Bacteria;p__Firmicutes;c__Clostridia;o__Lachnospirales;f__Lachnospiraceae;g__A2	0	1813	248	0	97	1477	3010	2304	156	0	0	0	0	6095	0	1807	431	0	701	0	0	304	0	0	388	394	0	0	0	291	0	0	963	0
d__Bacteria;p__Firmicutes;c__Clostridia;o__Oscillospirales;f__Ruminococcaceae;g__Ruminococcus	0	1040	0	0	0	947	1655	693	0	0	2087	0	1701	0	632	868	0	0	0	0	0	0	0	0	0	0	0	110	0	0	0	0	0	0
d__Bacteria;p__Firmicutes;c__Bacilli;o__RF39;f__RF39;g__RF39	0	2485	1117	1031	2577	3739	7708	1375	641	820	918	755	810	0	877	952	1669	0	734	4223	1437	55	13	185	46	0	140	0	1604	1684	1047	845	545	0
d__Bacteria;p__Firmicutes;c__Bacilli;o__Erysipelotrichales;f__Erysipelatoclostridiaceae;g__Erysipelatoclostridium	474	3839	104	0	198	874	889	608	71	0	97	0	0	186	0	0	406	0	405	324	616	2189	0	876	1565	604	495	58	1414	0	641	243	279	409
d__Bacteria;p__Firmicutes;c__Clostridia;o__Oscillospirales;f__Ruminococcaceae;g__uncultured	584	661	214	266	179	821	4435	1913	768	836	459	88	1609	1469	1850	2504	1328	655	2659	384	839	585	0	0	0	0	53	0	871	174	187	435	968	1566
d__Bacteria;p__Firmicutes;c__Clostridia;o__Oscillospirales;f__Ruminococcaceae;g__Ruminococcaceae	0	3659	2876	2881	1389	0	195	455	293	0	190	0	0	0	0	0	271	0	1452	468	142	158	0	215	0	0	103	0	823	579	162	104	0	424
d__Bacteria;p__Deferribacterota;c__Deferribacteres;o__Deferribacterales;f__Deferribacteraceae;g__Mucispirillum	1993	3155	261	301	281	570	463	344	136	52	190	169	235	254	603	349	290	195	1298	0	0	60	33	0	461	318	598	545	227	221	237	571	553	1317
d__Bacteria;p__Firmicutes;c__Clostridia;o__Oscillospirales;f__Ruminococcaceae;__	961	2605	399	145	841	84	1261	1341	1182	146	486	181	298	1532	755	283	0	416	849	550	0	0	0	211	862	0	61	623	0	315	0	381	0	61
d__Bacteria;p__Firmicutes;c__Clostridia;o__Oscillospirales;f__Ruminococcaceae;g__Incertae_Sedis	66	2089	1313	960	1216	233	2184	1750	1720	1269	1327	608	1382	2345	1520	1254	1323	683	4444	2752	1628	418	0	0	181	205	210	745	747	314	227	548	0	136
d__Bacteria;p__Firmicutes;c__Clostridia;o__Oscillospirales;f__Oscillospiraceae;g__uncultured	0	2631	1192	657	402	1182	2725	597	2656	303	457	0	884	1085	2806	891	0	0	1749	0	726	1097	0	247	0	286	0	853	369	610	461	286	201	1495
d__Bacteria;p__Firmicutes;c__Clostridia;o__Lachnospirales;f__Lachnospiraceae;g__Tyzzerella	0	0	241	201	0	522	1414	1073	673	385	1082	274	476	551	0	1517	0	130	927	360	0	0	0	0	0	0	0	0	201	475	319	345	0	0
d__Bacteria;p__Firmicutes;c__Bacilli;o__Erysipelotrichales;f__Erysipelatoclostridiaceae;g__Erysipelatoclostridiaceae	784	2518	190	256	301	130	207	0	0	0	0	0	0	54	0	0	0	0	39	0	0	611	27	180	509	459	337	78	70	19	0	0	0	0
d__Bacteria;p__Firmicutes;c__Clostridia;o__Lachnospirales;f__Lachnospiraceae;g__[Eubacterium]_eligens_group	0	641	0	0	502	0	265	0	0	0	0	0	0	314	0	0	273	0	0	967	0	0	0	0	0	459	0	0	0	0	0	0	0	0
d__Bacteria;p__Firmicutes;c__Bacilli;o__Staphylococcales;f__Staphylococcaceae;g__Staphylococcus	0	0	262	128	0	392	1422	2827	265	2275	86	253	0	123	0	38	65	0	196	352	182	0	0	113	67	0	29	0	1419	0	537	0	42	0
d__Bacteria;p__Firmicutes;c__Clostridia;o__Lachnospirales;f__Lachnospiraceae;g__ASF356	169	1782	403	0	203	605	286	685	766	677	0	0	377	174	854	174	0	0	0	0	274	353	0	0	0	180	106	770	0	372	0	329	769	1913
d__Bacteria;p__Firmicutes;c__Clostridia;o__Oscillospirales;f__Ruminococcaceae;g__UBA1819	0	0	0	0	0	506	1059	195	326	0	721	168	1099	238	1041	512	0	0	0	0	0	0	0	0	0	0	0	0	0	0	0	0	150	569
d__Bacteria;p__Firmicutes;c__Clostridia;o__Lachnospirales;f__Lachnospiraceae;g__Tuzzerella	115	3454	297	247	321	399	0	306	0	0	0	0	0	0	0	77	364	114	618	242	0	1894	0	142	164	201	345	0	0	0	0	0	0	0
d__Bacteria;p__Firmicutes;c__Clostridia;o__Lachnospirales;f__Lachnospiraceae;g__uncultured	0	1212	0	324	446	0	856	679	371	0	0	0	193	180	477	237	253	0	851	120	172	68	0	0	0	0	0	138	202	169	0	0	321	238
d__Bacteria;p__Firmicutes;c__Clostridia;o__Oscillospirales;f__Ruminococcaceae;g__[Eubacterium]_siraeum_group	0	0	0	0	0	0	0	0	0	0	0	0	0	0	0	0	0	0	0	1926	1406	0	0	0	0	0	0	0	0	0	0	0	0	0
d__Bacteria;p__Firmicutes;c__Bacilli;o__Erysipelotrichales;f__Erysipelotrichaceae;g__Holdemanella	0	429	9	339	208	354	915	1483	600	0	0	34	120	0	0	0	178	0	133	46	101	1301	0	229	0	32	0	17	0	0	132	0	106	0
d__Bacteria;p__Firmicutes;c__Clostridia;o__Oscillospirales;f__UCG-010;g__UCG-010	0	0	0	0	0	472	1697	1486	0	0	240	0	0	124	0	129	0	0	189	703	284	0	0	0	0	0	0	0	0	0	160	0	95	0
d__Bacteria;__;__;__;__;__	0	124	415	251	0	22	291	1116	0	0	0	72	567	56	75	533	0	100	88	589	0	0	0	44	0	25	0	0	568	517	131	0	0	812
d__Bacteria;p__Firmicutes;c__Clostridia;o__Peptostreptococcales-Tissierellales;f__Anaerovoracaceae;g__Family_XIII_UCG-001	0	768	0	0	210	87	551	0	372	63	0	0	112	353	345	135	119	94	354	0	0	0	0	0	0	0	0	0	0	0	0	0	0	0
d__Bacteria;p__Firmicutes;c__Bacilli;o__Bacillales;f__Bacillaceae;g__Bacillus	0	45	0	0	0	0	0	0	0	0	0	0	0	0	0	0	0	379	0	0	0	1327	89	351	0	0	0	0	0	0	0	0	0	0
d__Bacteria;p__Firmicutes;c__Clostridia;o__Oscillospirales;f__Butyricicoccaceae;g__UCG-009	0	0	0	0	0	134	856	257	123	118	318	0	693	693	594	337	0	0	119	0	0	0	0	0	0	0	0	0	208	120	0	214	204	182
d__Bacteria;p__Firmicutes;c__Clostridia;__;__;__	0	0	9	0	189	679	1885	671	0	0	0	0	928	0	428	517	133	0	321	124	0	0	0	0	0	0	0	0	72	0	0	0	0	0
d__Bacteria;p__Firmicutes;c__Bacilli;o__Erysipelotrichales;f__Erysipelotrichaceae;g__[Clostridium]_innocuum_group	1093	69	0	0	0	0	0	0	0	0	0	0	0	0	0	0	0	0	0	0	0	0	0	0	161	116	56	0	0	0	0	0	0	0
d__Bacteria;p__Firmicutes;c__Clostridia;o__Peptococcales;f__Peptococcaceae;g__uncultured	0	1148	192	98	213	0	248	103	226	119	111	85	190	124	357	40	156	96	630	71	119	0	0	0	0	20	0	105	0	0	42	55	61	154
d__Bacteria;p__Firmicutes;c__Clostridia;o__Monoglobales;f__Monoglobaceae;g__Monoglobus	0	0	130	0	0	62	205	39	70	0	0	0	0	852	41	131	0	0	0	35	0	0	0	0	0	0	0	0	0	31	0	23	46	0
d__Bacteria;p__Firmicutes;c__Clostridia;o__Peptococcales;f__Peptococcaceae;g__Peptococcus	0	200	0	0	0	85	474	316	153	147	120	40	235	303	513	354	0	0	209	0	0	0	0	0	0	0	0	0	0	0	0	0	0	0
d__Bacteria;p__Firmicutes;c__Bacilli;o__Erysipelotrichales;f__Erysipelotrichaceae;g__uncultured	0	0	0	0	0	0	194	0	185	275	0	0	0	25	58	35	0	0	0	300	110	261	0	148	0	0	0	0	354	385	106	0	0	0
d__Bacteria;p__Proteobacteria;c__Gammaproteobacteria;o__Enterobacterales;f__Enterobacteriaceae;g__Enterobacter	0	0	0	0	0	0	0	0	36	0	0	0	0	0	0	0	0	0	0	0	0	372	0	177	0	0	0	0	0	0	111	0	0	0
d__Bacteria;p__Proteobacteria;c__Gammaproteobacteria;o__Burkholderiales;f__Alcaligenaceae;__	0	0	0	0	0	0	0	0	0	0	0	0	0	0	0	0	0	117	0	27	0	338	0	85	0	0	0	0	0	0	0	0	0	0
d__Bacteria;p__Firmicutes;c__Bacilli;o__Lactobacillales;f__Streptococcaceae;g__Streptococcus	0	36	0	0	0	0	0	0	0	0	0	0	0	0	0	0	0	496	0	142	0	540	0	128	0	0	0	0	0	0	0	0	0	0
d__Bacteria;p__Firmicutes;c__Clostridia;o__Oscillospirales;f__Ruminococcaceae;g__CAG-352	0	0	0	0	0	0	0	0	0	0	0	0	495	0	259	0	0	0	0	0	0	0	0	0	0	0	0	0	0	0	0	0	0	0
d__Bacteria;p__Firmicutes;c__Clostridia;o__Peptostreptococcales-Tissierellales;f__Anaerovoracaceae;g__Family_XIII_AD3011_group	0	0	0	0	0	208	346	443	0	0	0	0	0	0	0	0	0	0	0	0	0	325	0	0	0	0	0	0	0	0	0	0	0	0
d__Bacteria;p__Firmicutes;c__Clostridia;o__Lachnospirales;f__Defluviitaleaceae;g__Defluviitaleaceae_UCG-011	0	0	0	0	0	0	0	0	0	0	0	0	0	0	0	0	0	0	0	281	362	0	0	0	0	0	0	0	0	0	0	0	0	0
d__Bacteria;p__Proteobacteria;c__Gammaproteobacteria;o__Burkholderiales;f__Comamonadaceae;__	0	0	0	0	0	0	0	0	0	0	0	0	0	0	0	0	0	103	4	0	0	356	0	89	0	0	0	0	0	0	0	0	0	0
d__Bacteria;p__Firmicutes;c__Clostridia;o__Lachnospirales;f__Lachnospiraceae;g__Lachnospiraceae_UCG-010	0	0	0	0	0	0	324	0	0	0	0	0	0	294	0	0	0	0	317	0	0	0	0	0	0	0	0	0	0	0	0	0	0	0
d__Bacteria;p__Firmicutes;c__Bacilli;o__Bacillales;f__Planococcaceae;__	0	0	0	0	0	0	0	307	0	25	0	0	0	0	0	0	0	0	0	0	0	0	0	0	0	0	0	0	0	0	0	0	0	0
d__Bacteria;p__Proteobacteria;__;__;__;__	0	0	0	0	0	0	272	0	0	0	0	0	0	0	0	0	0	9	4	0	0	185	0	0	0	55	0	0	0	0	0	0	0	0
d__Bacteria;p__Firmicutes;c__Bacilli;o__Paenibacillales;f__Paenibacillaceae;g__Paenibacillus	0	0	0	0	0	0	0	0	0	0	0	0	0	0	0	0	0	157	0	0	0	372	0	72	0	0	0	0	0	0	0	0	0	0
d__Bacteria;p__Firmicutes;c__Bacilli;o__Erysipelotrichales;f__Erysipelotrichaceae;__	0	0	0	0	0	94	0	70	0	78	113	0	24	169	0	100	0	0	0	0	0	0	0	0	0	0	0	0	0	0	0	139	0	55
d__Bacteria;p__Firmicutes;c__Clostridia;o__Christensenellales;f__Christensenellaceae;g__Christensenellaceae_R-7_group	0	0	0	0	0	0	0	0	0	0	0	0	0	0	0	165	0	0	0	0	0	0	0	0	0	0	0	0	0	0	0	0	0	0
d__Bacteria;p__Proteobacteria;c__Gammaproteobacteria;o__Pseudomonadales;f__Moraxellaceae;g__Acinetobacter	0	0	0	0	0	0	0	0	0	0	0	0	0	0	0	0	0	0	0	153	0	0	0	0	0	0	0	0	0	0	0	0	0	0
d__Bacteria;p__Bacteroidota;c__Bacteroidia;o__Flavobacteriales;f__Weeksellaceae;g__Cloacibacterium	0	0	0	0	0	0	0	0	0	0	0	0	0	0	0	0	0	118	0	26	0	140	0	0	0	0	0	0	0	0	0	0	0	0
d__Bacteria;p__Firmicutes;c__Bacilli;o__Erysipelotrichales;f__Erysipelotrichaceae;g__Turicibacter	0	0	0	0	0	0	0	135	0	0	0	0	0	0	0	0	0	0	0	0	0	0	0	0	0	0	0	0	0	0	0	0	0	0
d__Bacteria;p__Firmicutes;c__Bacilli;o__Erysipelotrichales;f__Erysipelatoclostridiaceae;__	0	0	0	0	0	0	0	0	0	0	0	0	14	0	0	0	0	0	0	0	0	123	0	42	0	0	0	0	0	0	68	0	0	0
d__Bacteria;p__Firmicutes;c__Bacilli;__;__;__	0	0	0	0	0	0	0	0	0	0	118	0	0	0	0	30	0	0	0	0	0	0	0	0	0	0	0	0	0	0	0	0	0	0
d__Bacteria;p__Firmicutes;c__Bacilli;o__Bacillales;f__Planococcaceae;g__Sporosarcina	0	0	0	0	0	0	0	0	0	0	0	0	0	0	0	0	0	0	0	0	0	0	0	0	0	0	0	0	117	0	0	0	0	0
d__Bacteria;p__Proteobacteria;c__Alphaproteobacteria;__;__;__	0	0	21	0	0	0	0	0	0	0	0	0	0	0	0	0	0	0	0	0	0	0	0	0	0	0	0	0	0	0	0	105	8	0
d__Bacteria;p__Bacteroidota;c__Bacteroidia;o__Bacteroidales;f__Tannerellaceae;__	0	93	0	0	0	0	0	0	0	0	0	0	0	0	0	0	0	0	0	0	0	0	0	0	0	0	0	0	0	0	0	0	0	0
d__Bacteria;p__Actinobacteriota;c__Actinobacteria;o__Micrococcales;f__Micrococcaceae;g__Enteractinococcus	0	0	0	0	0	0	0	54	0	90	0	0	0	10	0	0	0	0	0	0	0	0	0	0	0	0	0	0	0	0	0	0	0	0
d__Bacteria;p__Firmicutes;c__Clostridia;o__Peptostreptococcales-Tissierellales;__;__	0	0	0	0	0	0	0	0	84	0	59	0	0	0	0	0	0	0	0	0	0	0	0	0	0	0	0	0	0	0	0	0	0	0
d__Bacteria;p__Proteobacteria;c__Gammaproteobacteria;o__Pseudomonadales;f__Pseudomonadaceae;g__Pseudomonas	0	0	0	0	0	0	0	0	0	0	0	80	0	0	0	0	0	0	0	0	0	0	0	0	0	0	0	0	0	0	0	0	0	0
d__Bacteria;p__Proteobacteria;c__Gammaproteobacteria;__;__;__	0	0	0	0	0	0	0	0	0	0	0	0	0	0	0	0	0	0	0	0	0	80	0	0	0	0	0	0	0	0	0	0	0	0
d__Bacteria;p__Bacteroidota;c__Bacteroidia;o__Bacteroidales;f__Muribaculaceae;g__Muribaculaceae	0	0	0	0	0	0	0	0	0	0	0	0	0	0	0	0	0	0	0	0	118	0	0	0	0	0	0	0	0	0	0	0	0	0
d__Bacteria;p__Bacteroidota;c__Bacteroidia;o__Bacteroidales;f__Rikenellaceae;g__Alistipes	0	0	0	0	0	0	0	0	0	0	0	0	0	0	0	0	0	0	0	0	64	0	0	0	0	0	0	0	0	0	0	0	0	0
d__Bacteria;p__Firmicutes;c__Bacilli;o__Staphylococcales;f__Staphylococcaceae;g__Jeotgalicoccus	0	0	0	0	0	0	20	61	0	0	0	0	0	0	0	0	0	0	0	0	0	0	0	0	0	0	0	0	0	0	0	0	0	0
d__Bacteria;p__Firmicutes;c__Bacilli;o__Lactobacillales;f__Carnobacteriaceae;g__Atopostipes	0	0	0	0	0	20	0	61	0	0	0	0	0	0	0	0	0	0	0	0	0	0	0	0	0	0	0	0	0	0	0	0	0	0
d__Bacteria;p__Actinobacteriota;c__Actinobacteria;o__Corynebacteriales;f__Corynebacteriaceae;g__Corynebacterium	0	0	0	0	0	0	0	0	0	61	0	0	0	0	0	0	0	0	0	0	0	0	0	0	0	0	0	0	0	0	0	0	0	0
d__Bacteria;p__Firmicutes;c__Bacilli;o__Erysipelotrichales;__;__	0	0	53	0	0	0	0	0	0	0	0	0	0	0	0	0	0	0	0	0	0	0	0	0	0	0	0	0	0	0	0	0	0	0
d__Bacteria;p__Proteobacteria;c__Gammaproteobacteria;o__Burkholderiales;f__Comamonadaceae;g__Pelomonas	0	0	0	0	0	0	0	0	0	0	0	0	0	0	0	0	0	0	0	50	0	0	0	0	0	0	0	0	0	0	0	0	0	0
d__Bacteria;p__Proteobacteria;c__Alphaproteobacteria;o__Rickettsiales;f__Mitochondria;g__Mitochondria	0	34	0	0	0	0	0	0	0	0	0	0	0	0	0	18	0	0	0	0	0	0	0	0	0	0	37	0	42	0	0	0	0	0
d__Bacteria;p__Proteobacteria;c__Alphaproteobacteria;o__Sphingomonadales;f__Sphingomonadaceae;__	0	0	0	0	0	0	0	0	0	0	0	0	0	0	0	0	0	0	0	37	0	0	0	0	0	0	0	0	0	0	0	0	0	0
d__Bacteria;p__Cyanobacteria;c__Cyanobacteriia;o__Chloroplast;f__Chloroplast;g__Chloroplast	0	0	0	0	0	0	0	0	0	0	0	0	0	0	0	0	0	0	0	0	0	0	0	0	0	0	0	0	33	0	0	0	0	0
d__Bacteria;p__Firmicutes;c__Clostridia;o__Christensenellales;f__Christensenellaceae;__	0	0	0	0	0	0	0	0	0	0	0	0	0	0	0	0	0	0	0	0	0	0	0	0	0	0	0	0	0	0	0	0	30	0
d__Bacteria;p__Proteobacteria;c__Alphaproteobacteria;o__Rhodobacterales;f__Rhodobacteraceae;g__Paracoccus	0	0	0	0	0	0	0	0	0	0	0	0	0	0	0	0	0	26	0	0	0	0	0	0	0	0	0	0	0	0	0	0	0	0
d__Bacteria;p__Proteobacteria;c__Gammaproteobacteria;o__Pseudomonadales;f__Moraxellaceae;__	0	0	0	0	0	0	0	0	0	0	0	0	0	0	0	0	0	24	0	0	0	0	0	0	0	0	0	0	0	0	0	0	0	0
d__Bacteria;p__Proteobacteria;c__Alphaproteobacteria;o__Rhizobiales;f__Beijerinckiaceae;__	0	0	0	0	0	0	0	0	0	0	0	0	0	0	0	0	0	0	0	0	0	22	0	0	0	0	0	0	0	0	0	0	0	0
d__Bacteria;p__Bacteroidota;c__Bacteroidia;o__Bacteroidales;f__Bacteroidaceae;g__Bacteroides	0	0	0	0	0	0	0	0	0	0	0	0	0	0	0	0	0	0	0	0	19	0	0	0	0	0	0	0	0	0	0	0	0	0
d__Bacteria;p__Firmicutes;c__Clostridia;o__Lachnospirales;f__Lachnospiraceae;g__Roseburia	0	0	0	0	0	0	0	0	0	0	0	0	0	0	0	0	0	0	0	0	0	0	0	0	0	0	0	0	10	0	0	0	0	0
d__Bacteria;p__Firmicutes;c__Clostridia;o__Lachnospirales;f__Lachnospiraceae;g__[Eubacterium]_xylanophilum_group	0	0	0	0	0	0	0	0	0	0	0	0	0	9	0	0	0	0	0	0	0	0	0	0	0	0	0	0	0	0	0	0	0	0
