# Supplementary material for: Comprehensive probiogenomics analysis of the commensal Escherichia coli CEC15 as a potential probiotic strain
Source: BMC Microbiol. 2023 Nov 27;23:364. doi: 10.1186/s12866-023-03112-4 (PMC10680302; doi:10.1186/s12866-023-03112-4)
Supplement: Supplementary file 18 — Additional file 18: Supplementary Table S13. Primers used in this study [file 12866_2023_3112_MOESM18_ESM.xlsx]

## Sheet: SUPPLEMENTARY TABLE S13
Supplementary Table S13. Primers used in this study
Gene	Sequence (5’ – 3’)		Amplicon size (bp)	Reference
GAPDH*	F	CTGGGCTACACTGAGCACC	101	10.1007/s10815-014-0382-1
	R	AAGTGGTCGTTGAGGGCAATG
B2M*	F	GAGGCTATCCAGCGTACTCCA	248	10.18632/oncotarget.15877
	R	CGGCAGGCATACTCATCTTTT
HPRT1*	F	CCTGGCGTCGTGATTAGTGAT	131	10.18632/oncotarget.15877
	R	AGACGTTCAGTCCTGTCCATAA
IL1B	F	ATGATGGCTTATTACAGTGGCAA	132	10.1186/s11658-020-00204-1
	R	GTCGGAGATTCGTAGCTGGA
IL8	F	ACTGAGAGTGATTGAGAGTGGAC	112	10.3389/fphar.2018.00155
	R	AACCCTCTGCACCCAGTTTTC
MCP1	F	GTCTCTGCCGCCCTTCTGTG	94	10.1016/j.ajpath.2012.12.026
	R	AGGTGACTGGGGCATTGATTG
NFKB1A	F	CGCCCAAGCACCCGGATACAGC	193	10.1158/0008-5472.CAN-03-0005
	R	TTCAGCCCCTTTGCACTCATAACG
TLR3	F	TTGCCTTGTATCTACTTTTGGGG	157	10.1155/2016/6205485
	R	TCAACACTGTTATGTTTGTGGGT
TLR5	F	GCCGGTCCTGTGTTTGGAAT	75	10.1016/j.immuni.2016.06.021
	R	GGTGAGGTTGCAGAAACGATAAA
TLR9	F	CTGCCTTCCTAACCCTGTGAG	139	10.1128/JVI.03230-15
	R	GGATGCGGTTGGAGGACCA
TNF	F	CCTCTCTCTAATCAGCCCTCTG	220	10.1186/s13045-016-0269-y
	R	GAGGACCTGGGAGTAGATGAG
TJP1	F	AGCCTGCAAAGCCAGCGCA	131	10.1155/2019/5796491
	R	AGTGGCCTGGATGGGTTCATAG
TJP2	F	CTAGCAGCGATCAACTTAGGGACAA	158	10.1186/s12866-019-1534-3
	R	CCCAGGAGTTTCATTACCAGCAA
CLDN1	F	GCATGAAGTGTATGAAGTGCTTGGA	132	10.1155/2019/5796491
	R	CGATTCTATTGCCATACCATGCTG
CLDN5	F	CTCTGCTGGTTCGCCAACAT	75	10.1128/IAI.00721-13
	R	CAGCTCGTACTTCTGCGACA
OCLN	F	TGGTGGCTACGGAGGTGGCTAT	83	10.1155/2019/5796491
	R	CCTTGGCTGCTCTTGGGTCTG
MUC2	F	GAGGGCAGAACCCGAAACC	117	10.7150/thno.44113
	R	GGCGAAGTTGTAGTCGCAGAG
MYD88	F	GGCTGCTCTCAACATGCGA	61	10.1038/emm.2017.69
	R	CTGTGTCCGCACGTTCAAGA
PTGS2	F	CTGGCGCTCAGCCATACAG	94	10.3390/biom12081037
	R	CGCACTTATACTGGTCAAATCCC
NOS2	F	TTCAGTATCACAACCTCAGCAAG	207	10.1124/jpet.116.238261
	R	TGGACCTGCAAGTTAAAATCCC
* Reference genes
